# Supplementary material for: Phylogenetic and phylogeographic evidence for the colonization success of the diplochorous Astydamia latifolia across the Canary Islands
Source: Ecol Evol. 2024 Jul 4;14(7):e11624. doi: 10.1002/ece3.11624 (PMC11222747; doi:10.1002/ece3.11624)
Supplement: Supplementary file 2 — Data S1 [file ECE3-14-e11624-s004.xls]

## Sheet: data
island	pop	white	red	green	blue
EH	PuertodelaEstaca	5	0	0	0
EH	PuntadelGuincho	5	0	0	0
EH	PuntaGorda	2	2	0	0
Mh	ElCotillo	4	0	0	0
GC	Agaete	0	0	0	5
GC	CenobiodeValerón	0	0	0	5
GC	CostaAyala	5	0	0	0
GC	Galdar	0	0	0	5
GC	LasMarciegas	0	0	0	4
GC	Jinamar	0	4	0	0
GC	PlayadelaLajahastaPuntadelPalo	0	5	0	0
GC	PuntadelosCuervitos	0	0	0	5
GC	PuntaSardina	0	0	0	5
GC	SantaMaríadeGuía	0	0	0	5
GC	surdeAgaete	0	0	0	5
LG	LaCalera	2	0	3	0
LG	PlayadelMedio	3	1	0	0
LG	PuntaLlana_junto	0	0	5	0
LP	Garafia	0	3	0	0
LP	PuntadeFuencaliente	0	3	0	0
LP	PuntaSalinas	0	5	0	0
LP	Puntallana	0	4	0	0
LP	SantaCruzdeLaPalma	0	1	0	0
LP	SantoDomingo	0	5	0	0
LP	Tazacorte	0	3	0	0
LP	BajadaPuertoNaos	0	1	0	0
Mh	CaletadeFamara	5	0	0	0
Mh	PuntaPrieta	4	0	0	0
Tf	Adeje	0	0	5	0
Tf	Buenavista	0	5	0	0
Tf	Guimar	1	4	0	0
Tf	ElTabladoPuntaPrieta	0	5	0	0
Tf	LaCaleta	0	0	5	0
Tf	LaLaguna	0	5	0	0
Tf	LaMatanza	0	5	0	0
Tf	MontañaRoja	0	2	0	0

## Sheet: blue
haplotype	ancestral	position
blue	OUT	1
white	blue	2
red	white	3
green	white	4

## Sheet: white
haplotype	ancestral	position
white	OUT	1
red	white	2
green	white	3
blue	white	4

## Sheet: red
haplotype	ancestral	position
red	OUT	1
white	red	2
green	white	3
blue	white	4

## Sheet: Sheet5
haplotype	ancestral	position
green	OUT	1
white	green	2
red	white	3
blue	white	4
