# Supplementary material for: Phylogenetic and phylogeographic evidence for the colonization success of the diplochorous Astydamia latifolia across the Canary Islands
Source: Ecol Evol. 2024 Jul 4;14(7):e11624. doi: 10.1002/ece3.11624 (PMC11222747; doi:10.1002/ece3.11624)
Supplement: Supplementary file 3 — Appendix S1 [file ECE3-14-e11624-s003.nex]

#NEXUS

BEGIN DATA;
	DIMENSIONS  NTAX=11 NCHAR=651;
	FORMAT DATATYPE = DNA GAP = - MISSING = ?;
	MATRIX
	AnnesorhizafilicaulisDQ368832                  TCGATGCCTGCAGCAGCAGAACGACCCGCGAACGCGT-AAACAAAA-CAACGGGCGAGCGGACGGC-GGGCGTGAGCCGGCCGCCCGCGACCCCTAGGACGGGGGAC------GAGAGCCCCCCGGCCGACGAAATCACCCCGGCGCGGAATGCGCCAAGGAAGATCGAAACCGAACTGCGCGCCTCCTCCCCCGTCCGCGGGGCGAGGCGGCGTC-TTTCTGGAAAACACAAACGACTCTCGGCAACGGATATCTCGGCTCTCGCATCGATGA-------------AGAACGTAGCGAAATGCGATACTTGGTGTGAATTGCAGAATCCCGTGAACCATCGAGTCTTTGAACGCAAGTTGCGCCCGAAGCCATCCGGCCGAGGGCACGTCTGCCTGGGCGTCACGCATCGCGTCGCCCCCCACCCCCGCCGCGCGCTCTCCACGGAGAGCCGCGTCGGTCCGGAGGGGGGCGGATACTGGCCTCCCGTGCCCAGCCGCGCGGATGGCCCAAAAGCGAGGCCCCCGTCGACGGACGTCGCGACATTCGGTGGTTGTAAAAAGGCCCTCTTCTCATGTCGCGCGGTTACCCGTCCCCGGTGAGAGCCCCCATGCGACCCTGCGGCG----CCGCCCACGGCGCGCGCTCCGA
	ItasinafilifoliaDQ368857                       TCGATGCCTGCAGCAGCAGAACGACCCGCGAACGCGT-TACAAAAA-CACCGGGCGAGCGGACGGC-TGGCGCGAGCCGGCCGGCCGCGACCCCGAGGACGGGGGGC------GAGAGCCCCCCGCCCGACGAAATCACCCCGGCGCGGAATGCGCCAAGGAAGATCGAAACCGAATAGCGCGCCTCCTCCCCCGTTCGCGGGGTGCGGAGGCGTC-TTTCTGGAAAACACAAACGACTCTCGGCAACGGATATCTCGGCTCTCGCATCGATGA-------------AGAACGTAGCGAAATGCGATACTTGGTGTGAATTGCAGAATCCCGTGAACCATCGAGTCTTTGAACGCAAGTTGCGCCCGAAGCCATCCGGCCGAGGGCACGTCTGCCTGGGCGTCACGCATCGCGTCGCCCCCCACCCCCGC--CGCGCTCTCCCCGGAGAGCCGCGCCGGTTCGGAGGGGGGCGGATACTGGCCTCCCGTGCCCAGCCGCGCGGATGGCCCAAAAATGAGGCCCCCGTCGACGGACGTCGCGACATTCGGTGGTTGTAAAAAGGCCCTCTTCTCATGTCGCGCGGTTACCCGTCCCCGGTGCGAGCCCCCCTGCGACCCTGCGGCG----CCGCCCACGGTGCGCGCTCCGA
	ChamareacapensisDQ368837                       TCGATGCCTGCAGCAGCAGAACGACCCGCGAACGCGTAAACAAAAA-CAACGGGCAAGCGGACGGC-GGGCGAGAGCCGGCCGCCCGCGAGCCCGAGGACGGGAGGC------GAGAGCCCCCCGGCCGACGAAATCACCCCGGCGCGGAATGCGCCAAGGAATATCAAAACCGAACTGCGCGCCTCCTCCCCCGTTCGCGGGCGGCGGCGGCGTC-TTTCTGGAAAACACAAACGACTCTCGGCAACGGATATCTCGGCTCTCGCATCGATGA-------------AGAACGTAGCGAAATGCGATACTTGGTGTGAATTGCAGAATCCCGTGAACCATCGAGTCTTTGAACGCAAGTTGCGCCCGAAGCCATGCGGCCGAGGGCACGTCTGCCTGGGCGTCACGCATCGCGTCGCCCCCCGCCACCGCCGCGCGCTCTCCCAGGAGAGCCGCGCCGGTCCGTTGGGGGGCGGATACTGGCCTCCCGTGCCCAGCTGCACGGATGGCCCAAAATCGAGGCCCCCGTCGACGGACGTCGCGACATTCGGTGGTTGTAAAAAGGCCCTCTTCTCATGTCGCGCGGTTACCCGTCCCCGGTGCGAGCCCCCATGCGACCATGCGGCG----CCACCCACGGTGCGCGCTCCGA
	AstydamialatifoliaDQ368836                     TCGATGCCTGCAACAGCAGAACGACCCGCGAACGAGT---AAAAAA-CACAGGGCCAGCAGTTGGG-GGAC----TTCCCCCGCATGCGAACCCAAGGACGGGGGGC------GAGAGTCCCCCGGCCAACGAAATCACCCCGGCGCGGAATGCGCCAAGGAA-ATCAAAACCGAACTGTACGTCTCCACCCCCGTGCGCGGGCGGCGGCGACGTCTTTTC--CGAAACACAAACGACTCTCGGCAACGGATATCTCGGCTCTCGCATCGATGA-------------AGAACGTAGCGAAATGCGATACTTGGTGTGAATTGCAGAATCCCGTGAACCATCGAGTCTTTGAACGCAAGTTGCGCCCGAAGCCTTTAGGCCGAGGGCACGTCTGCCTGGGCGTCACGCATCGCGTCGCCCCCCCCACT--C--CTCCAGCTCCTTGGCGAGCCGCGACGGTCT-GGAGGGGGCGGACAGTGGCCTCCCGTGCCTCGCTGCGCGGCTGTCCTAAAAGCGA-GTCCCCGTCGACGGACGTCGTGACATTCGGTGGTTGTAAAAAGGCCCTCTTCTCATGTCGCGCGGTTGCCCGTCGCCGGTGCGAGCTCC--TGTGACCCTGCGGCG----CCACCAACGGTGGGCGCTCCGA
	AstydamialatifoliaGCCenobioDeValeron9reversed  TCGATGCCTGCAACAGCAGAACGACCCGCGAACGAGT---AAAAAA-CACAGGGCCAGCAGTTGGG-GGAC----TTCCCCCGCATGCGAACCCAAGGACGGGGGGC------GAGAGTCCCCCGGCCAACGAAATCACCCCGGCGCGGAATGCGCCAAGGAA-ATCAAAACCGAACTGTACGTCTCCACCCCCGTGCGCGGGCGGCGGCGACGTCTTTTC--CGAAACACAAACGACTCTCGGCAACGGATATCTCGGCTCTCGCATCGATGA-------------AGAACGTAGCGAAATGCGATACTTGGTGTGAATTGCAGAATCCCGTGAACCATCGAGTCTTTGAACGCAAGTTGCGCCCGAAGCCTTTAGGCCGAGGGCACGTCTGCCTGGGCGTCACGCATCGCGTCGCCCCCCCCACT--C--CTCCAGCTCCTTGGCGAGCCGCGACGGTCT-GGAGGGGGCGGACAGTGGCCTCCCGTGCCTCGCTGCGCGGCTGTCCTAAAAGCGA-GTCCCCGTCGACGGACGTCGTGACATTCGGTGGTTGTAAAAAGGCCCTCTTCTCATGTCGCGCGGTTGCCCGTCGCCGGTGCGAGCTCC--TGTGACCCTGCGGCG----CCACCAACGGTGGGCGCTCCGA
	AstydamialatifoliaLGPuntaLlana3reversed        TCGATGCCTGCAACAGCAGAACGACCCGCGAACGAGT---AAAAAA-CACAGGGCCAGCAGTTGGG-GGAC----TTCCCCCGCATGCGAACCCAAGGACGGGGGGC------GAGAGTCCCCCGGCCAACGAAATCACCCCGGCGCGGAATGCGCCAAGGAA-ATCAAAACCGAACTGTACGTCTCCACCCCCGTGCGCGGGCGGCGGCGACGTCTTTTC--CGAAACACAAACGACTCTCGGCAACGGATATCTCGGCTCTCGCATCGATGA-------------AGAACGTAGCGAAATGCGATACTTGGTGTGAATTGCAGAATCCCGTGAACCATCGAGTCTTTGAACGCAAGTTGCGCCCGAAGCCTTTAGGCCGAGGGCACGTCTGCCTGGGCGTCACGCATCGCGTCGCCCCCCCCACT--C--CTCCAGCTCCTTGGCGAGCCGCGACGGTCT-GGAGGGGGCGGACAGTGGCCTCCCGTGCCTCGCTGCGCGGCTGTCCTAAAAGCGA-GTCCCCGTCGACGGACGTCGTGACATTCGGTGGTTGTAAAAAGGCCCTCTTCTCATGTCGCGCGGTTGCCCGTCGCCGGTGCGAGCTCC--TGTGACCCTGCGGCG----CCACCAACGGTGGGCGCTCCGA
	AstydamialatifoliaLPTazacorte3reversed         TCGATGCCTGCAACAGCAGAACGACCCGCGAACGAGT---AAAAAA-CACAGGGCCAGCAGTTGGG-GGAC----TTCCCCCGCATGCGAACCCAAGGACGGGGGGC------GAGAGTCCCCCGGCCAACGAAATCACCCCGGCGCGGAACGCGCCAAGGAA-ATCAAAACCGAACTGTACGTCTCCACCCCCGTGCGCGGGCGGCGGCGACGTCTTTTC--CGAAACACAAATGACTCTCGGCAACGGATATCTCGGCTCTCGCATCGATGA-------------AGAACGTAGCGAAATGCGATACTTGGTGTGAATTGCAGAATCCCGTGAACCATCGAGTCTTTGAACGCAAGTTGCGCCCGAAGCCTTTAGGCCGAGGGCACGTCTGCCTGGGCGTCACGCATCGCGTCGCCCCCCCCACT--C--CTCCAGCTCCTTGGCGAGCCGCGACGGTCT-GGAGGGGGCGGACAGTGGCCTCCCGTGCCTCGCTGCGCGGCTGTCCTAAAAGCGA-GTCCCCGTCGACGGACGTCGTGACATTCGGTGGTTGTAAAAAGGCCCTCTTCTCATGTCGCGCGGTTGCCCGTCGCCGGTGCGAGCTCC--TGTGACCCTGCGGCG----CCACCAACGGTGGGCGCTCCGA
	Molopospermumpeloponnesiacum783092reversed     TCGATGCCTGCAACAGCAGAACGACCAGCGAACACGT---AAAAAA-CAAGAGTCCAGCGGTCGGG-GGGCGCGAGCCCGCCGTCGTTGAACCGAAGGACGGGGGGT------GCAAGTCCCCCGGCCAGCGAAATCA-CCCGGCGCGGAACGTGCCAAGGAA-ATGAAAACCGAAATGTACGCCTCCTCCCCCGTTCGCGGGTGGCGACGGCGTC-TTTC--TGAAATGCAAACGACTCTCGGCAATGGATATCTCGGCTCTCGCATCGATGA-------------AGAACGTAGCGAAATGCGATACTTGGTGTGAATTGCAGAATCCCGTGAACCATCGAGTCTTTGAACGCAAGTTGCGCCCGAAGCCATTAGGCTGAGGGCACGTCTGCCTGGGCATCACGCATCACGTCGCTCCCCCCCCCAAC--CGCGCGTTCCTCGGTGAGCTGCGCCGGTCA-GGAGGGGGCGGACATTGGCCTCCCGTGCCTCGCCGTGCGGCTGGCCCAAAATCGA-GTCCCCGTCGATGGACGTTGCGACATTCGGTGGTTGTAAAAAGGCCCTCTTCACATGTCGCGCGGTTGCTTGTCGCCGGTGCGAGCTCC--TACGACCCTACGGCG----CCACCCACGGTGCGCGCTCCGA
	Molopospermumpeloponnesiacum918164reversed     TCGATGCCTGCAACAGCAGAACGACCAGCGAACACGT---AAAAAA-CAAGAGTCCAGCGGTCGGG-GGGCGCGAGCCCGCCGTCGTTGAACCGAAGGACGGGGGGT------GCAAGTCCCCCGGCCAGCGAAATCA-CCCGGCGCGGAACGTGCCAAGGAA-ATGAAAACCGAAATGTACGCCTCCTCCCCCGTTCGCGGGTGGCGACGGCGTC-TTTC--TGAAATGCAAACGACTCTCGGCAATGGATATCTCGGCTCTCGCATCGATGA-------------AGAACGTAGCGAAATGCGATACTTGGTGTGAATTGCAGAATCCCGTGAACCATCGAGTCTTTGAACGCAAGTTGCGCCCGAAGCCATTAGGCTGAGGGCACGTCTGCCTGGGCATCACGCATCACGTCGCTCCCCCCCCCAAC--CGCGCGTTCCTCGGTGAGCTGCGCCGGTCA-GGAGGGGGCGGACATTGGCCTCCCGTGCCTCGCCGTGCGGCTGGCCCAAAATCGA-GTCCCCGTCGATGGACGTTGCGACATTCGGTGGTTGTAAAAAGGCCCTCTTCACATGTCGCGCGGTTGCTTGTCGCCGGTGCGAGCTCC--TACGACCCTACGG?G----CCACCCACGG?GCGCGCTCCGA
	LichtensteiniacrassijugaEU434671               TCGATGCCTGC-ACAGCAGAACGACCCGCGAACACGT---CAGAAA-CACCGGGCGAGCGGGCGGCGGGACGCGAGTTCCCCGTCCGCGACCCCCCGGTCGGAGGGCGCCCCAGGGCGCCGGCCGGCCGACGAAATCACCCCGGCGCGGAACGCGCCAAGGAA-AT-CGAACCGAACTGCGCGTCGGCCCCCCCGTTCGCGGGAGGCGCCGTCGTC-ATTC--AGAAACACAAACGACTCTCGGCAACGGATATCTCGGCTCTCGCATCGATGA-------------AGAACGTAGCGAAATGCGATACTTGGTGTGAATTGCAGAATCCCGTGAACCATCGAGTCTTTGAACGCAAGTTGCGCCCGAAGCCGTCAGGCCGAGGGCACGTCTGCCTGGGCGTCACGCATCGCGTCGCCCCCCAAC-------CCCGCGCTCTCCGACGAGCCGCGACGGT---GGTGGGGGCGGACACTGGCCTCCCGTGCCTCGCCGCGCGGATGGCCGAAACGCGA-GTCCCCGGCGACGGACGCCGCGACATCTGGTGGTTGTAAAAAGGCCCTCTTGTCATGTCGCGCGGTCACCCGTCCCCGGTGCGAGCTCC--TGCGACCCTGCGGCG----CCGTCATCGACGCGCGCTCCGA
	EzosciadiumcapenseAM982517                     TCGATGCCTGCAACAGCAGAACGACCCGCGAACACGT---GAAAAATCACGGGCTAAGCAGACGGACGGGCGCCAGTCCTCCGTACGCCAACCCGAGGACGAGGGAC------GCGAGTCCCCCGGCCGACGAAACAACCCCGGCGCGGAACGCGCCAAGGAA-ACGAAAACCGAAATGCACGCC-CCTCCCCCGTCCGCGGGCGGAGACGGCGTC-TTTC--AAAAACACAAACGACTCTCGGCAACGGATATCTCGGCTCTCGCATCGATGATTTCATCGATTTGAGAACGCAGCGAAATGCGATACTTGGTGTGAATTGCAGAATCCCGTGAACCATCGAGTCTTTGAACGCAAGTTGCGCCCGAAGCCGTCAGGCCGAGGGCACGTCTGCCTGGGCGTCACGCATCGCGTCGCCCCCTCCCACTG---TGCACGCTCCTCCGAGAGCTGTGCGGGTCGGGATGGGGGCGGAAACTGGTCTCCCGTGCCCCGGCGCGCGGCTGGCCCAAATGCGA-GCCCCCGT-GACGAACGTCGCGACATTCGGTGGTTGTAAAAAGGCCCTCTTCTCATGTCGCGCGGCCTCTCGTCCACGGTGCGAGCTCA--TGCGACCCTTCAGCGCTGCCCACCCACGGTGCGCGCTCCGA

;


END;

begin mrbayes;
	set autoclose=yes nowarn=yes;
	lset nst=6 rates=invgamma;
	unlink statefreq=(all) revmat=(all) shape=(all) pinvar=(all); 
	prset applyto=(all) ratepr=variable;
	mcmcp ngen= 10000000 relburnin=yes burninfrac=0.25 printfreq=1000  samplefreq=1000 nchains=4 savebrlens=yes;
	mcmc;
	sumt;
end;
