# Supplementary material for: Phylogenetic and phylogeographic evidence for the colonization success of the diplochorous Astydamia latifolia across the Canary Islands
Source: Ecol Evol. 2024 Jul 4;14(7):e11624. doi: 10.1002/ece3.11624 (PMC11222747; doi:10.1002/ece3.11624)
Supplement: Supplementary file 4 — Appendix S2 [file ECE3-14-e11624-s001.nex]

#NEXUS
BEGIN DATA;
	DIMENSIONS NTAX=161 NCHAR=1497;
	FORMAT DATATYPE = DNA GAP = - MISSING = ?;
	MATRIX
	AstydamialatifoliaEHPuertoDeLaEstaca1 GCCTACTAAAGGCACCAAAACAGAAGGAAAGTCGAAAGTTGTCATATAAAGGATACCTCAATTTACTATTTGTACCTG--------------TTATTTTTTTTTATAAAGATATTTTATAATAATTCTAATTAAGAATTAGAATTATTATAAATTAGAATTTATTCAATTATAATTTTCATTAATTAGTATAGATCTAAGTATATATCTAAGTGACTATAGAATGGACTTATTCATCTTTCTAC-------ATACATGAAAGATA-TGTAGGA-TAATCGCCTTTATTATTTTCTTCGTCTTTTGCTCCTGTCTTCTAATCATTTAATAAAGAAAAAGCTTCTTACAAATTATCGAAAGAT…
	AstydamialatifoliaEHPuertoDeLaEstaca3 GCCTACTAAAGGCACCAAAACAGAAGGAAAGTCGAAAGTTGTCATATAAAGGATACCTCAATTTACTATTTGTACCTG--------------TTATTTTTTTTTATAAAGATATTTTATAATAATTCTAATTAAGAATTAGAATTATTATAAATTAGAATTTATTCAATTATAATTTTCATTAATTAGTATAGATCTAAGTATATATCTAAGTGACTATAGAATGGACTTATTCATCTTTCTAC-------ATACATGAAAGATA-TG?AGGA-TAA?C?CCTTTATTATTTTCTTCGTCTTTTGC?CCTGTCTTCTAATCATTTAATAAAGAAAAAGCTTCTTACAAATTATCGAAAGAT…
	AstydamialatifoliaEHPuertoDeLaEstaca5 GCCTACTAAAGGCACCAAAACAGAAGGAAAGTCGAAAGTTGTCATATAAAGGATACCTCAATTTACTATTTGTACCTG--------------TTATTTTTTTTTATAAAGATATTTTATAATAATTCTAATTAAGAATTAGAATTATTATAAATTAGAATTTATTCAATTATAATTTTCATTAATTAGTATAGATCTAAGTATATATCTAAGTGACTATAGAATGGACTTATTCATCTTTCTAC-------ATACATGAAAGATA-TGTAGGA-TAATCGCCTTTATTATTTTCTTCGTCTTTTGCTCCTGTCTTCTAATCATTTAATAAAGAAAAAGCTTCTTACAAATTATCGAAAGAT…
	AstydamialatifoliaEHPuertoDeLaEstaca7 -----------------------------AGTCGAAAGTTGTCATATAAAGGATACCTCAATTTACTATTTGTACCTG--------------TTATTTTTTTTTATAAAGATATTTTATAATAATTCTAATTAAGAATTAGAATTATTATAAATTAGAATTTATTCAATTATAATTTTCATTAATTAGTATAGATCTAAGTATATATCTAAGTGACTATAGAATGGACTTATTCATCTTTCTAC-------ATACATGAAAGATA-TG?AGGA-TAATCGCCTTTATTATTTTCTTCGTCTTTTGCTCCTGTCTTCTAATCATTTAATAAAGAAAAAGCTTCTTACAAATTATCGAAAGAT…
	AstydamialatifoliaEHPuertoDeLaEstaca9 GCCTACTAAAGGCACCAAAACAGAAGGAAAGTCGAAAGTTGTCATATAAAGGATACCTCAATTTACTATTTGTACCTG--------------TTATTTTTTTTTATAAAGATATTTTATAATAATTCTAATTAAGAATTAGAATTATTATAAATTAGAATTTATTCAATTATAATTTTCATTAATTAGTATAGATCTAAGTATATATCTAAGTGACTATAGAATGGACTTATTCATCTTTCTAC-------ATACATGAAAGATA-TGTAGGA-TAATCGCCTTTATTATTTTCTTCGTCTTTTGCTCCTGTCTTCTAATCATTTAATAAAGAAAAAGCTTCTTACAAATTATCGAAAGAT…
	AstydamialatifoliaEHPuntaDelGuincho1 GCCTACTAAAGGCACCAAAACAGAAGGAAAGTCGAAAGTTGTCATATAAAGGATACCTCAATTTACTATTTGTACCTG--------------TTATTTTTTTTTATAAAGATATTTTATAATAATTCTAATTAAGAATTAGAATTATTATAAATTAGAATTTATTCAATTATAATTTTCATTAATTAGTATAGATCTAAGTATATATCTAAGTGACTATAGAATGGACTTATTCATCTTTCTAC-------ATACATGAAAGATA-TGTAGGA-TAATCGCCTTTATTATTTTCTTCGTCTTTTGCTCCTGTCTTCTAATCATTTAATAAAGAAAAAGCTTCTTACAAATTATCGAAAGATT…
	AstydamialatifoliaEHPuntaDelGuincho3 GCCTACTAAAGGCACCAAAACAGAAGGAAAGTCGAAAGTTGTCATATAAAGGATACCTCAATTTACTATTTGTACCTG--------------TTATTTTTTTTTATAAAGATATTTTATAATAATTCTAATTAAGAATTAGAATTATTATAAATTAGAATTTATTCAATTATAATTTTCATTAATTAGTATAGATCTAAGTATATATCTAAGTGACTATAGAATGGACTTATTCATCTTTCTAC-------ATACATGAAAGATA-TGTAGGA-TAATCGCCTTTATTATTTTCTTCGTCTTTTGCTCCTGTCTTCTAATCATTTAATAAAGAAAAAGCTTCTTACAAATTATCGAAAGATT…
	AstydamialatifoliaEHPuntaDelGuincho5 GCCTACTAAAGGCACCAAAACAGAAGGAAAGTCGAAAGTTGTCATATAAAGGATACCTCAATTTACTATTTGTACCTG--------------TTATTTTTTTTTATAAAGATATTTTATAATAATTCTAATTAAGAATTAGAATTATTATAAATTAGAATTTATTCAATTATAATTTTCATTAATTAGTATAGATCTAAGTATATATCTAAGTGACTATAGAATGGACTTATTCATCTTTCTAC-------ATACATGAAAGATA-TGTAGGA-TAA?C?CCTTTATTATTTTCTTCGTCTTTTGCTCCTGTCTTCTAATCATTTAATAAAGAAAAAGCTTCTTACAAATTATCGAAAGATT…
	AstydamialatifoliaEHPuntaDelGuincho7 ?CCTACTAAAGGC?CCAAAACAGAAGGAAAGTCGAAAGTTGTCATATAAAGGATACCTCAATTTACTATTTGTACCTG--------------TTATTTTTTTTTATAAAGATATTTTATAATAATTCTAATTAAGAATTAGAATTATTATAAATTAGAATTTATTCAATTATAATTTTCATTAATTAGTATAGATCTAAGTATATATCTAAGTGACTATAGAATGGACTTATTCATCTTTCTAC-------ATACATGAAAGATA-TGTAGGA-TAATCGCCTTTATTATTTTCTTCGTCTTTTGCTCCTGTCTTCTAATCATTTAATAAAGAAAAAGCTTCTTACAAATTATCGAAAGATT…
	AstydamialatifoliaEHPuntaDelGuincho9 ?CCTACT-AA?GCACCAAAACAGAAGGAAAGTCGAAAGTTGTCATATAAAGGATACCTCAATTTACTATTTGTACCTG--------------TTATTTTTTTTTATAAAGATATT?TATAATAATTCTAATTAAGAATTAGAATTATTATAAATTAGAATTTATTCAATTATAATTTTCATTAATTAGTATAGATCTAAGTATATATCTAAGTGACTATAGAAT?GACTTATTCATCTTTCTAC-------ATACATGAAAGATA-TGTA?GA-TAATCGCCTTTATTATTTTCTTCGTCTTTTGCTCCTGTCTTCTAATCATTTAATAAAGAAAAAGCTTCTTACAAATTATCGAAAGATT…
	AstydamialatifoliaEHPuntaGorda1 GCCTACTAAAGGCACCAAAACAGAAGGAAAGTCGAAAGTTGTCATATAAAGGATACCTCAATTTACTATTTGTACCTG--------------TTATTTTTTTTTATAAAGATATTTTATAATAATTCTAATTAAGAATTAGAATTATTATAAATTAGAATTTATTCAATTATAATTTTCATTAATTAGTATAGATCTAAGTATATATCTAAGTGACTATAGAATGGACTTATTCATCTTTCTAC-------ATACATGAAAGATA-TGT?GGA-TAATCGCCTTTATTATTTTCTTCGTCTTTTGCTCCTGTCTTCTAATCATTTAATAAAGAAAAAGCTTCTTACAAATTATCGAAAGATTCGTGT…
	AstydamialatifoliaEHPuntaGorda5 GCCTACTAAAGGCACCAAAACAGAAGGAAAGTCGAAAGTTGTCATATAAAGGATACCTCAATTTACTATTTGTACCTG--------------TTATTTTTTTTTATAAAGATATT?TATAATAATTCTAATTCTTAATTAGAATTATTATAAATTAGAATTTATTCAATTATAATTTTCATTAATTAGTATAGATCTAAGTATATATCTAAGTGACTATAGAATGGACTTATTCATCTTTCTAC-------ATACATGAAAGATA-TGTAGGA-TAATCGCCTTTATTATTTTCTTCGTCTTTTGCTCCTGTCTTCTAATCATTTAATAAAGAAAAAGCTTCTTACAAATTATCGAAAGATTCGTGT…
	AstydamialatifoliaEHPuntaGorda7 GCCTACTAAAGGCACCAAAACAGAAGGAAAGTCGAAAGTTGTCATATAAAGGATACCTCAATTTACTATTTGTACCTG--------------TTATTTTTTTTTATAAAGATATTTTATAATAATTCTAATTCTTAATTAGAATTATTATAAATTAGAATTTATTCAATTATAATTTTCATTAATTAGTATAGATCTAAGTATATATCTAAGTGACTATAGAATGGACTTATTCATCTTTCTAC-------ATACATGAAAGATA-TGTAGGA-TAATCGCCTTTATTATTTTCTTCGTCTTTTGCTCCTGTCTTCTAATCATTTAATAAAGAAAAAGCTTCTTACAAATTATCGAAAGATTCGTGT…
	AstydamialatifoliaEHPuntaGorda9 GCCTACTAAAGGCACCAAAACAGAAGGAAAGTCGAAAGTTGTCATATAAAGGATACCTCAATTTACTATTTGTACCTG--------------TTATTTTTTTTTATAAAGATATTTTATAATAATTCTAATTAAGAATTAGAATTATTATAAATTAGAATTTATTCAATTATAATTTTCATTAATTAGTATAGATCTAAGTATATATCTAAGTGACTATAGAATGGACTTATTCATCTTTCTAC-------ATACATGAAAGATA-TGTAGGA-TAATCGCCTTTATTATTTTCTTCGTCTTTTGCTCCTGTCTTCTAATCATTTAATAAAGAAAAAGCTTCTTACAAATTATCGAAAGATTCGTGT…
	AstydamialatifoliaFvElCotillo1 GCCTACTAAAGGCACCAAAACAGAAGGAAAGTCGAAAGTTGTCATATAAAGGATACCTCAATTTACTATTTGTACCTG--------------TTATTTTTTTTTATAAAGATATTTTATAATAATTCTAATTAAGAATTAGAATTATTATAAATTAGAATTTATTCAATTATAATTTTCATTAATTAGTATAGATCTAAGTATATATCTAAGTGACTATAGAATGGACTTATTCATCTTTCTAC-------ATACATGAAAGATA-TGTAGGA-TAATCGCCTTTATTATTTTCTTCGTCTTTTGCTCCTGTCTTCTAATCATTTAATAAAGAAAAAGCTTCTTACAAATTATCGAAAGATTCGTGTT…
	AstydamialatifoliaFvElCotillo3 GCCTACTAAAGGCACCAAAACAGAAGGAAAGTCGAAAGTTGTCATATAAAGGATACCTCAATTTACTATTTGTACCTG--------------TTATTTTTTTTTATAAAGATATTTTATAATAATTCTAATTAAGAATTAGAATTATTATAAATTAGAATTTATTCAATTATAATTTTCATTAATTAGTATAGATCTAAGTATATATCTAAGTGACTATAGAATGGACTTATTCATCTTTCTAC-------ATACATGAAAGATA-TGTAGGA-TAATCGCCTTTATTATTTTCTTCGTCTTTTGCTCCTGTCTTCTAATCATTTAATAAAGAAAAAGCTTCTTACAAATTATCGAAAGATTCGTGTT…
	AstydamialatifoliaFvElCotillo7 GCCTACTAAAGGCACCAAAACAGAAGGAAAGTCGAAAGTTGTCATATAAAGGATACCTCAATTTACTATTTGTACCTG--------------TTATTTTTTTTTATAAAGATATTTTATAATAATTCTAATTAAGAATTAGAATTATTATAAATTAGAATTTATTCAATTATAATTTTCATTAATTAGTATAGATCTAAGTATATATCTAAGTGACTATAGAATGGACTTATTCATCTTTCTAC-------ATACATGAAAGATA-TGTAGGA-TAATCGCCTTTATTATTTTCTTCGTCTTTTGCTCCTGTCTTCTAATCATTTAATAAAGAAAAAGCTTCTTACAAATTATCGAAAGATTCGTGTT…
	AstydamialatifoliaFvElCotillo9 GCCTACTAAAGGCACCAAAACAGAAGGAAAGTCGAAAGTTGTCATATAAAGGATACCTCAATTTACTATTTGTACCTG--------------TTATTTTTTTTTATAAAGATATTTTATAATAATTCTAATTAAGAATTAGAATTATTATAAATTAGAATTTATTCAATTATAATTTTCATTAATTAGTATAGATCTAAGTATATATCTAAGTGACTATAGAATGGACTTATTCATCTTTCTAC-------ATACATGAAAGATA-TGTAGGA-TAATCGCCTTTATTATTTTCTTCGTCTTTTGCTCCTGTCTTCTAATCATTTAATAAAGAAAAAGCTTCTTACAAATTATCGAAAGATTCGTGTT…
	AstydamialatifoliaGCAgaete359 GCCTACTAAAGGCACCAAAACAGAAGGAAAGTCGAAAGTTGTCATATAAAGGATACCTCAATTTACTATTTGTACCTG--------------TTATTTTTTTTTATAAAGATATTTTATAATAATTCTAATTAAGAATTAGAATTATTATAAATTAGAATTTATTAAATTATAATTTTCATTAATTAGTATAGATCTAAGTATATATCTAAGTGACTATAGAATGGACTTATTCATCTTTCTAC-------ATACATGAAAGATA-TGTAGGA-TAATCGCCTTTATTATTTTCTTCGTCTTTTGCTCCTGTCTTCTAATCATTTAATAAAGAAAAAGCTTCTTACAAATTATCGAAAGATTCGTGTTA…
	AstydamialatifoliaGCAgaete361 GCCTACTAAAGGCACCAAAACAGAAGGAAAGTCGAAAGTTGTCATATAAAGGATACCTCAATTTACTATTTGTACCTG--------------TTATTTTTTTTTATAAAGATATTTTATAATAATTCTAATTAAGAATTAGAATTATTATAAATTAGAATTTATTAAATTATAATTTTCATTAATTAGTATAGATCTAAGTATATATCTAAGTGACTATAGAAT?GACTTATTCATCTTTCTAC-------ATACATGAAAGATA-TGTAGGA-TAATCGCCTTTATTATTTTCTTCGTCTTTTGCTCCTGTCTTCTAATCATTTAATAAAGAAAAAGCTTCTTACAAATTATCGAAAGATTCGTGTTA…
	AstydamialatifoliaGCAgaete362 -CCTACTAAAGGC?CCAAAACAGAAGGAAAGTCGAAAGTTGTCATATAAAGGATACCTCAATTTACTATTTGTACCTG--------------TTATTTTTTTTTATAAAGATATTTTATAATAATTCTAATTAAGAATTAGAATTATTATAAATTAGAATTTATTAAATTATAATTTTCATTAATTAGTATAGATCTAAGTATATATCTAAGTGACTATAGAATGGACTTATTCATCTTTCTAC-------ATACATGAAAGATA-TGTAGGA-TAATCGCCTTTATTATTTTCTTCGTCTTTTGCTCCTGTCTTCTAATCATTTAATAAAGAAAAAGCTTCTTACAAATTATCGAAAGATTCGTGTTA…
	AstydamialatifoliaGCAgaete365 GCCTACTAAAGGCACCAAAACAGAAGGAAAGTCGAAAGTTGTCATATAAAGGATACCTCAATTTACTATTTGTACCTG--------------TTATTTTTTTTTATAAAGATATTTTATAATAATTCTAATTAAGAATTAGAATTATTATAAATTAGAATTTATTAAATTATAATTTTCATTAATTAGTATAGATCTAAGTATATATCTAAGTGACTATAGAATGGACTTATTCATCTTTCTAC-------ATACATGAAAGATA-TGTAGGA-TAATCGCCTTTATTATTTTCTTCGTCTTTTGCTCCTGTCTTCTAATCATTTAATAAAGAAAAAGCTTCTTACAAATTATCGAAAGATTCGTGTTA…
	AstydamialatifoliaGCAgaete366 GCCTACTAAAGGC?CCAAAACAGAAGGAAAGTCGAAAGTTGTCATATAAAGGATACCTCAATTTACTATTTGTACCTG--------------TTATTTTTTTTTATAAAGATATTTTATAATAATTCTAATTAAGAATTAGAATTATTATAAATTAGAATTTATTAAATTATAATTTTCATTAATTAGTATAGATCTAAGTATATATCTAAGTGACTATAGAATGGACTTATTCATCTTTCTAC-------ATACATGAAAGATA-TGTAGGA-TAATCGCCTTTATTATTTTCTTCGTCTTTTGCTCCTGTCTTCTAATCATTTAATAAAGAAAAAGCTTCTTACAAATTATCGAAAGATTCGTGTTA…
	AstydamialatifoliaGCCenobioDeValeron1 GCCTACTAAAGGCACCAAAACAGAAGGAAAGTCGAAAGTTGTCATATAAAGGATACCTCAATTTACTATTTGTACCTG--------------TTATTTTTTTTTATAAAGATATTTTATAATAATTCTAATTAAGAATTAGAATTATTATAAATTAGAATTTATTAAATTATAATTTTCATTAATTAGTATAGATCTAAGTATATATCTAAGTGACTATAGAATGGACTTATTCATCTTTCTAC-------ATACATGAAAGATA-TGTAGGA?TAATCGCCTTTATTATTTTCTTCGTCTTTTGCTCCTGTCTTCTAATCATTTAATAAAGAAAAAGCTTCTTACAAATTATCGAAAGAT…
	AstydamialatifoliaGCCenobioDeValeron3 ------TAAAGGC-CCAAAACAGAA-GAAA?TCGAAAGTTGTCATATAAAG?ATACCTCAATTTACTATTTGTACCTG--------------TTATTTTTTTTTATAAAGATATTTTATAATAATTCTAATTAAGAATTAGAATTATTATAAATTAGAATTTATTAAATTATAATTTTCATTAATTAGTATAGATCTAAGTATATATCTAAGTGACTATAGAAT?GACTTATTCATCTTTCTAC-------ATACATGAAAGATA-TGTAGGA-TAATCGCCTTTATTATTTTCTTCGTCTTTTGCTCCTGTCTTCTAATCATTTAATAAAGAAAAAGCTTCTTACAAATTATCGAAAGAT…
	AstydamialatifoliaGCCenobioDeValeron5 ?CCTACTAAAGGCACCAAAACAGAAGGAAAGTCGAAAGTTGTCATATAAAGGATACCTCAATTTACTATTTGTACCTG--------------TTATTTTTTTTTATAAAGATATTTTATAATAATTCTAATTAAGAATTAGAATTATTATAAATTAGAATTTATTAAATTATAATTTTCATTAATTAGTATAGATCTAAGTATATATCTAAGTGACTATAGAATGGACTTATTCATCTTTCTAC-------ATACATGAAAGATA-TGTAGGA-TAATCGCCTTTATTATTTTCTTCGTCTTTTGCTCCTGTCTTCTAATCATTTAATAAAGAAAAAGCTTCTTACAAATTATCGAAAGAT…
	AstydamialatifoliaGCCenobioDeValeron7 GCCTACTAAAGGCACC-AAACAGAAGGAAAGTCGAAAGTTGTCATATAAAGGATACCTCAATTTACTATTTGTACCTG--------------TTATTTTTTTTTATAAAGATATTTTATAATAATTCTAATTAAGAATTAGAATTATTATAAATTAGAATTTATTAAATTATAATTTTCATTAATTAGTATAGATCTAAGTATATATCTAAGTGACTATAGAAT?GACTTATTCATCTTTCTAC-------ATACATGAAAGATA-TGTAGGA-TAATCGCCTTTATTATTTTCTTCGTCTTTTGCTCCTGTCTTCTAATCATTTAATAAAGAAAAAGCTTCTTACAAATTATCGAAAGAT…
	AstydamialatifoliaGCCenobioDeValeron9 GCCTACTAAAGGCACCAAAACAGAAGGAAAGTCGAAAGTTGTCATATAAAGGATACCTCAATTTACTATTTGTACCTG--------------TTATTTTTTTTTATAAAGATATTTTATAATAATTCTAATTAAGAATTAGAATTATTATAAATTAGAATTTATTAAATTATAATTTTCATTAATTAGTATAGATCTAAGTATATATCTAAGTGACTATAGAATGGACTTATTCATCTTTCTAC-------ATACATGAAAGATA-TGTAGGA-TAATCGCCTTTATTATTTTCTTCGTCTTTTGCTCCTGTCTTCTAATCATTTAATAAAGAAAAAGCTTCTTACAAATTATCGAAAGAT…
	AstydamialatifoliaGCCostaAyala1 GC?TACTAAAGGCACCAAAACAGAAGGAAAGTCGAAAGTTGTCATATAAAGGATACCTCAATTTACTATTTGTACCTG--------------TTATTTTTTTTTATAAAGATATT?TATAATAATTCTAATTAAGAATTAGAATTATTATAAATTAGAATTTATTCAATTATAATTTTCATTAATTAGTATAGATCTAA?TATATATCTAAGTGACTATAGAATGGACTTATTCATCTTTCTAC-------ATACATGAAAGATA-TGTAGGA-TAATCGCCTTTATTATTTTCTTCGTCTTTTGCTCCTGTCTTCTAATCATTTAATAAAGAAAAAGCTTCTTACAAATTATCGAAAGATTCGTGT…
	AstydamialatifoliaGCCostaAyala3 GCCTACTAAAGGCACCAAAACAGAAGGAAAGTCGAAAGTTGTCATATAAAGGATACCTCAATTTACTATTTGTACCTG--------------TTATTTTTTTTTATAAAGATATT?TATAATAATTCTAATTAAGAATTAGAATTATTATAAATTAGAATTTATTCAATTATAATTTTCATTAATTAGTATAGATCTAAGTATATATCTAAGTGACTATAGAAT?GACTTATTCATCTTTCTAC-------ATACATGAAAGATA-TGTAGGA-TAATCGCCTTTATTATTTTCTTCGTCTTTTGCTCCTGTCTTCTAATCATTTAATAAAGAAAAAGCTTCTTACAAATTATCGAAAGATTCGTGT…
	AstydamialatifoliaGCCostaAyala5 GCCTACTAAAGGC?CC-AAAC?G?AGGA?AGTCGAAAGTTGTCATATAAAGGATACCTCAATTTACTATTTGTACCTG--------------TTATTTTTTTTTATAAAGATATTTTATAATAATTCTAATTAAGAATTAGAATTATTATAAATTAGAATTTATTCAATTATAATTTTCATTAATTAGTATAGATCTAAGTATATATCTAAGTGACTATAGAATGGACTTATTCATCTTTCTAC-------ATACATGAAAGATA-TGTAGGA-TAATCGCCTTTATTATTTTCTTCGTCTTTTGCTCCTGTCTTCTAATCATTTAATAAAGAAAAAGCTTCTTACAAATTATCGAAAGATTCGTGT…
	AstydamialatifoliaGCCostaAyala7 -------------------------GG-AAGTCGAAAGTTGTCATATAAAGGATACCTCAATTTACTATTTGTACCTG--------------TTATTTTTTTTTATAAAGATATTTTATAATAATTCTAATTAAGAATTAGAATTATTATAAATTAGAATTTATTCAATTATAATTTTCATTAATTAGTATAGATCTAAGTATATATCTAAGTGACTATAGAATGGACTTATTCATCTTTCTAC-------ATACATGAAAGATA-TGTAGGA-TAATCGCCTTTATTATTTTCTTCGTCTTTTGCTCCTGTCTTCTAATCATTTAATAAAGAAAAAGCTTCTTACAAATTATCGAAAGATTCGTGT…
	AstydamialatifoliaGCCostaAyala9 GCCTACT?AAGGCACCAAAACAGAAGGAAAGTCGAAAGTTGTCATATAAAGGATACCTCAATTTACTATTTGTACCTG--------------TTATTTTTTTTTATAAAGATATTTTATAATAATTCTAATTAAGAATTAGAATTATTATAAATTAGAATTTATTCAATTATAATTTTCATTAATTAGTATAGATCTAAGTATATATCTAAGTGACTATAGAATGGACTTATTCATCTTTCTAC-------ATACATGAAAGATA-TGTAGGA-TAATCGCCTTTATTATTTTCTTCGTCTTTTGCTCCTGTCTTCTAATCATTTAATAAAGAAAAAGCTTCTTACAAATTATCGAAAGATTCGTGT…
	AstydamialatifoliaGCGaldar355 GCCTACTAAAGGC?CCAAAACAGAAGGAAAGTCGAAAGTTGTCATATAAAGGATACCTCAATTTACTATTTGTACCTG--------------TTATTTTTTTTTATAAAGATATTTTATAATAATTCTAATTAAGAATTAGAATTATTATAAATTAGAATTTATTAAATTATAATTTTCATTAATTAGTATAGATCTAAGTATATATCTAAGTGACTATAGAATGGACTTATTCATCTTTCTAC-------ATACATGAAAGATA-TGTAGGA-TAATCGCCTTTATTATTTTCTTCGTCTTTTGCTCCTGTCTTCTAATCATTTAATAAAGAAAAAGCTTCTTACAAATTATCGAAAGATTCGTGTTA…
	AstydamialatifoliaGCGaldar356 GCCTACTAAAGGCACCAA?ACAGAAGGAAAGTCGAAAGTTGTCATATAAAGGATACCTCAATTTACTATTTGTACCTG--------------TTATTTTTTTTTATAAAGATATTTTATAATAATTCTAATTAAGAATTAGAATTATTATAAATTAGAATTTATTAAATTATAATTTTCATTAATTAGTATAGATCTAAGTATATATCTAAGTGACTATAGAATGGACTTATTCATCTTTCTAC-------ATACATGAAAGATA-TGTAGGA-TAATCGCCTTTATTATTTTCTTCGTCTTTTGCTCCTGTCTTCTAATCATTTAATAAAGAAAAAGCTTCTTACAAATTATCGAAAGATTCGTGTTA…
	AstydamialatifoliaGCGaldar357 GCCTACTAAAGGCACCAAAACAGAAGGAAAGTCGAAAGTTGTCATATAAAGGATACCTCAATTTACTATTTGTACCTG--------------TTATTTTTTTTTATAAAGATATTTTATAATAATTCTAATTAAGAATTAGAATTATTATAAATTAGAATTTATTAAATTATAATTTTCATTAATTAGTATAGATCTAAGTATATATCTAAGTGACTATAGAATGGACTTATTCATCTTTCTAC-------ATACATGAAAGATA-TGTAGGA-TAATCGCCTTTATTATTTTCTTCGTCTTTTGCTCCTGTCTTCTAATCATTTAATAAAGAAAAAGCTTCTTACAAATTATCGAAAGATTCGTGTTA…
	AstydamialatifoliaGCGaldar358 GCCTACTAAAGGCACCAAAACAGAAGGAAAGTCGAAAGTTGTCATATAAAGGATACCTCAATTTACTATTTGTACCTG--------------TTATTTTTTTTTATAAAGATATTTTATAATAATTCTAATTAAGAATTAGAATTATTATAAATTAGAATTTATTAAATTATAATTTTCATTAATTAGTATAGATCTAAGTATATATCTAAGTGACTATAGAATGGACTTATTCATCTTTCTAC-------ATACATGAAAGATA-TGTAGGA-TAATCGCCTTTATTATTTTCTTCGTCTTTTGCTCCTGTCTTCTAATCATTTAATAAAGAAAAAGCTTCTTACAAATTATCGAAAGATTCGTGTTA…
	AstydamialatifoliaGCJinamar613 GCCTACTAAAGGCACCAAAACAGAAGGAAAGTCGAAAGTTGTCATATAAAGGATACCTCAATTTACTATTTGTACCTG--------------TTATTTTTTTTTATAAAGATATTTTATAATAATTCTAATTCTTAATTAGAATTATTATAAATTAGAATTTATTCAATTATAATTTTCATTAATTAGTATAGATCTAAGTATATATCTAAGTGACTATAGAATGGACTTATTCATCTTTCTAC-------ATACATGAAAGATA-TGTAGGA-TAATCGCCTTTATTATTTTCTTCGTCTTTTGCTCCTGTCTTCTAATCATTTAATAAAGAAAAAGCTTCTTACAAATTATCGAAAGATTCGTGTT…
	AstydamialatifoliaGCJinamar615 GCCTACTAAAGGCACCAAAACAGAAGGAAAGTCGAAAGTTGTCATATAAAGGATACCTCAATTTACTATTTGTACCTG--------------TTATTTTTTTTTATAAAGATATTTTATAATAATTCTAATTCTTAATTAGAATTATTATAAATTAGAATTTATTCAATTATAATTTTCATTAATTAGTATAGATCTAAGTATATATCTAAGTGACTATAGAATGGACTTATTCATCTTTCTAC-------ATACATGAAAGATA-TGTAGGA-TAATCGCCTTTATTATTTTCTTCGTCTTTTGCTCCTGTCTTCTAATCATTTAATAAAGAAAAAGCTTCTTACAAATTATCGAAAGATTCGTGTT…
	AstydamialatifoliaGCJinamar616 GCCTACTAAAGGCACCAAAACAGAAGGAAAGTCGAAAGTTGTCATATAAAGGATACCTCAATTTACTATTTGTACCTG--------------TTATTTTTTTTTATAAAGATATTTTATAATAATTCTAATTCTTAATTAGAATTATTATAAATTAGAATTTATTCAATTATAATTTTCATTAATTAGTATAGATCTAAGTATATATCTAAGTGACTATAGAATGGACTTATTCATCTTTCTAC-------ATACATGAAAGATA-TGTAGGA-TAATCGCCTTTATTATTTTCTTCGTCTTTTGCTCCTGTCTTCTAATCATTTAATAAAGAAAAAGCTTCTTACAAATTATCGAAAGATTCGTGTT…
	AstydamialatifoliaGCJinamar617 ?CCTACTAAAGGCACCAAAACAGAAGGAAAGTCGAAAGTTGTCATATAAAGGATACCTCAATTTACTATTTGTACCTG--------------TTATTTTTTTTTATAAAGATATTTTATAATAATTCTAATTCTTAATTAGAATTATTATAAATTAGAATTTATTCAATTATAATTTTCATTAATTAGTATAGATCTAAGTATATATCTAAGTGACTATAGAATGGACTTATTCATCTTTCTAC-------ATACATGAAAGATA-TGTAGGA-TAATCGCCTTTATTATTTTCTTCGTCTTTTGCTCCTGTCTTCTAATCATTTAATAAAGAAAAAGCTTCTTACAAATTATCGAAAGATTCGTGTT…
	AstydamialatifoliaGCLasMarciegas1 GCCTACTAAAGGC?CCAAAACAGAAGGAAAGTCGAAAGTT?TCATATAAAGGATACCTCAATTTACTATTTGTACCTG--------------TTATTTTTTTTTATAAAGATATTTTATAATAATTCTAATTAAGAATTAGAATTATTATAAATTAGAATTTATTAAATTATAATTTTCATTAATTAGTATAGATCTAAGTATATATCTAAGTGACTATAGAATGGACTTATTCATCTTTCTAC-------ATACATGAAAGATA-TGTAGGA-TAATCGCCTTTATTATTTTCTTCGTCTTTTGCTCCTGTCTTCTAATCATTTAATAAAGAAAAAGCTTCTTACAAATTATCGAAAGATTCGT…
	AstydamialatifoliaGCLasMarciegas2 ?CCTACTAAAGGCACCAAAACAGAAGGAAAGTCGAAAGTTGTCATATAAAGGATACCTCAATTTACTATTTGTACCTG--------------TTATTTTTTTTTATAAAGATATTTTATAATAATTCTAATTAAGAATTAGAATTATTATAAATTAGAATTTATTAAATTATAATTTTCATTAATTAGTATAGATCTAAGTATATATCTAAGTGACTATAGAATGGACTTATTCATCTTTCTAC-------ATACATGAAAGATA-TGTAGGA-TAATCGCCTTTATTATTTTCTTCGTCTTTTGCTCCTGTCTTCTAATCATTTAATAAAGAAAAAGCTTCTTACAAATTATCGAAAGATTCGT…
	AstydamialatifoliaGCLasMarciegas3 GCCTACTAAAGGCACCAAAACAGAAGGAAAGTCGAAAGTTGTCATATAAAGGATACCTCAATTTACTATTTGTACCTG--------------TTATTTTTTTTTATAAAGATATTTTATAATAATTCTAATTAAGAATTAGAATTATTATAAATTAGAATTTATTAAATTATAATTTTCATTAATTAGTATAGATCTAAGTATATATCTAAGTGACTATAGAATGGACTTATTCATCTTTCTAC-------ATACATGAAAGATA-TGTAGGA-TAATCGCCTTTATTATTTTCTTCGTCTTTTGCTCCTGTCTTCTAATCATTTAATAAAGAAAAAGCTTCTTACAAATTATCGAAAGATTCGT…
	AstydamialatifoliaGCLasMarciegas4 GCCTACTAAAGGCACCAAAACAGAAGGAAAGTCGAAAGTTGTCATATAAAGGATACCTCAATTTACTATTTGTACCTG--------------TTATTTTTTTTTATAAAGATATTTTATAATAATTCTAATTAAGAATTAGAATTATTATAAATTAGAATTTATTAAATTATAATTTTCATTAATTAGTATAGATCTAAGTATATATCTAAGTGACTATAGAATGGACTTATTCATCTTTCTAC-------ATACATGAAAGATA-TGTAGGA-TAATCGCCTTTATTATTTTCTTCGTCTTTTGCTCCTGTCTTCTAATCATTTAATAAAGAAAAAGCTTCTTACAAATTATCGAAAGATTCGT…
	AstydamialatifoliaGCLasMarciegas5 GCCTACTAAAGGCACCAAAACAGAAGGAAAGTCGAAAGTTGTCATATAAAGGATACCTCAATTTACTATTTGTACCTG--------------TTATTTTTTTTTATAAAGATATTTTATAATAATTCTAATTAAGAATTAGAATTATTATAAATTAGAATTTATTAAATTATAATTTTCATTAATTAGTATAGATCTAAGTATATATCTAAGTGACTATAGAATGGACTTATTCATCTTTCTAC-------ATACATGAAAGATA-TGTAGGA-TAATCGCCTTTATTATTTTCTTCGTCTTTTGCTCCTGTCTTCTAATCATTTAATAAAGAAAAAGCTTCTTACAAATTATCGAAAGATTCGT…
	AstydamialatifoliaGCPlayaDeLaLaja1 GCCTACTAAAGGCACCAAAACAGAAGGAAAGTCGAAAGTTGTCATATAAAGGATACCTCAATTTACTATTTGTACCTG--------------TTATTTTTTTTTATAAAGATATTTTATAATAATTCTAATTCTTAATTAGAATTATTATAAATTAGAATTTATTCAATTATAATTTTCATTAATTAGTATAGATCTAA?TATATATCTAAGTGACTATAGAATGGACTTATTCATCTTTCTAC-------ATACATGAAAGATA-TGTAGGA-TAATCGCCTTTATTATTTTCTTCGTCTTTT?CTCCTGTCTTCTA?TCATTTAATAAAGAAAAAGCTTCTTACAAATTATCGAAAGATTCG…
	AstydamialatifoliaGCPlayaDeLaLaja3 GCCTACTAAAGGC?CCAAAACAGAAGGAAAGTCGAAAGTTGTCATATAAAGGATACCTCAATTTACTATTTGTACCTG--------------TTATTTTTTTTTATAAAGATATTTTATAATAATTCTAATTCTTAATTAGAATTATTATAAATTAGAATTTATTCAATTATAATTTTCATTAATTAGTATAGATCTAAGTATATATCTAAGTGACTATAGAATGGACTTATTCATCTTTCTAC-------ATACATGAAAGATA-TGTAGGA-TAATCGCCTTTATTATTTTCTTCGTCTTTTGCTCCTGTCTTCTAATCATTTAATAAAGAAAAAGCTTCTTACAAATTATCGAAAGATTCG…
	AstydamialatifoliaGCPlayaDeLaLaja5 GCCTACTAAAGGCACCAAAACAGAAGGAAAGTCGAAAGTTGTCATATAAAGGATACCTCAATTTACTATTTGTACCTG--------------TTATTTTTTTTTATAAAGATATT?TATAATAATTCTAATTCTTAATTAGAATTATTATAAATTAGAATTTATTCAATTATAATTTTCATTAATTAGTATAGATCTAAGTATATATCTAAGTGACTATAGAATGGACTTATTCATCTTTCTAC-------ATACATGAAAGATA-TGTAGGA-TAATCGCCTTTATTATTTTCTTCGTCTTTTGCTCCTGTCTTCTAATCATTTAATAAAGAAAAAGCTTCTTACAAATTATCGAAAGATTCG…
	AstydamialatifoliaGCPlayaDeLaLaja7 GCCTACTAAAGGC?CC-AAACAG?AGGA?AGTCGAAAGTTGTCATATAAAGGATACCTCAATTTACTATTTGTACCTG--------------TTATTTTTTTTTATAAAGATATT?TATAATAATTCTAATTCTTAATTAGAATTATTATAAATTAGAATTTATTCAATTATAATTTTCATTAATTAGTATAGATCTAAGTATATATCTAAGTGACTATAGAATGGACTTATTCATCTTTCTAC-------ATACATGAAAGATA-TGTAGGA-TAATCGCCTTTATTATTTTCTTCGTCTTTTGCTCCTGTCTTCTAATCATTTAATAAAGAAAAAGCTTCTTACAAATTATCGAAAGATTCG…
	AstydamialatifoliaGCPlayaDeLaLaja9 GCCTACTAAAGGCACCAAAACAGAAGGAAAGTCGAAAGTTGTCATATAAAGGATACCTCAATTTACTATTTGTACCTG--------------TTATTTTTTTTTATAAAGATATTTTATAATAATTCTAATTCTTAATTAGAATTATTATAAATTAGAATTTATTCAATTATAATTTTCATTAATTAGTATAGATCTAAGTATATATCTAAGTGACTATAGAATGGACTTATTCATCTTTCTAC-------ATACATGAAAGATA-TGTAGGA-TAATCGCCTTTATTATTTTCTTCGTCTTTTGCTCCTGTCTTCTAATCATTTAATAAAGAAAAAGCTTCTTACAAATTATCGAAAGATTCG…
	AstydamialatifoliaGCPuntaDeLosCuervitos1 GCCTACTAAAGGCACCAAAACAGAAGGAAAGTCGAAAGTTGTCATATAAAGGATACCTCAATTTACTATTTGTACCTG--------------TTATTTTTTTTTATAAAGATATTTTATAATAATTCTAATTAAGAATTAGAATTATTATAAATTAGAATTTATTAAATTATAATTTTCATTAATTAGTATAGATCTAAGTATATATCTAAGTGACTATAGAATGGACTTATTCATCTTTCTAC-------ATACATGAAAGATA-TGTAGGA-TAATCGCCTTTATTATTTTCTTCGTCTTTTGCTCCTGTCTTCTAATCATTTAATAAAGAAAAAGCTTCTTACAAATTATCGAAA…
	AstydamialatifoliaGCPuntaDeLosCuervitos3 GCCTACTAAAGGCACCAAAACAGAAGGAAAGTCGAAAGTTGTCATATAAAGGATACCTCAATTTACTATTTGTACCTG--------------TTATTTTTTTTTATAAAGATATTTTATAATAATTCTAATTAAGAATTAGAATTATTATAAATTAGAATTTATTAAATTATAATTTTCATTAATTAGTATAGATCTAAGTATATATCTAAGTGACTATAGAATGGACTTATTCATCTTTCTAC-------ATACATGAAAGATA-TGTAGGA-TAATCGCCTTTATTATTTTCTTCGTCTTTTGCTCCTGTCTTCTAATCATTTAATAAAGAAAAAGCTTCTTACAAATTATCGAAA…
	AstydamialatifoliaGCPuntaDeLosCuervitos5 GCCTACTAAAGGC?CC-AAACAGAAGGAAAGTCGAAAGTTGTCATATAAAGGATACCTCAATTTACTATTTGTACCTG--------------TTATTTTTTTTTATAAAGATATTTTATAATAATTCTAATTAAGAATTAGAATTATTATAAATTAGAATTTATTAAATTATAATTTTCATTAATTAGTATAGATCTAAGTATATATCTAAGTGACTATAGAATGGACTTATTCATCTTTCT?C-------ATACATGAAAGATA-TGTAGGA-TAATCGCCTTTATTATTTTCTTCGTCTTTTGCTCCTGTCTTCTAATCATTTAATAAAGAAAAAGCTTCTTACAAATTATCGAAA…
	AstydamialatifoliaGCPuntaDeLosCuervitos7 GCCTACTAAAGGCACCAAAACAGAAGGAAAGTCGAAAGTTGTCATATAAAGGATACCTCAATTTACTATTTGTACCTG--------------TTATTTTTTTTTATAAAGATATTTTATAATAATTCTAATTAAGAATTAGAATTATTATAAATTAGAATTTATTAAATTATAATTTTCATTAATTAGTATAGATCTAAGTATATATCTAAGTGACTATAGAATGGACTTATTCATCTTTCTAC-------ATACATGAAAGATA-TGTAGGA-TAATCGCCTTTATTATTTTCTTCGTCTTTTGCTCCTGTCTTCTAATCATTTAATAAAGAAAAAGCTTCTTACAAATTATCGAAA…
	AstydamialatifoliaGCPuntaDeLosCuervitos9 GCCTACTAAAGGCACC-AAACAGAAGGAAAGTCGAAAGTTGTCATATAAAGGATACCTCAATTTACTATTTGTACCTG--------------TTATTTTTTTTTATAAAGATATTTTATAATAATTCTAATTAAGAATTAGAATTATTATAAATTAGAATTTATTAAATTATAATTTTCATTAATTAGTATAGATCTAAGTATATATCTAAGTGACTATAGAATGGACTTATTCATCTTTCTAC-------ATACATGAAAGATA-TGTAGGA-TAATCGCCTTTATTATTTTCTTCGTCTTTTGCTCCTGTCTTCTAATCATTTAATAAAGAAAAAGCTTCTTACAAATTATCGAAA…
	AstydamialatifoliaGCPuntaSardinas1 GCCTACTAAAGGC?CCAAAACAGAAGGAAAGTCGAAAGTTGTCATATAAAGGATACCTCAATTTACTATTTGTACCTG--------------TTATTTTTTTTTATAAAGATATTTTATAATAATTCTAATTAAGAATTAGAATTATTATAAATTAGAATTTATTAAATTATAATTTTCATTAATTAGTATAGATCTAAGTATATATCTAAGTGACTATAGAATGGACTTATTCATCTTTCTAC-------ATACATGAAAGATA-TGTAGGA-TAATCGCCTTTATTATTTTCTTCGTCTTTTGCTCCTGTCTTCTAATCATTTAATAAAGAAAAAGCTTCTTACAAATTATCGAAAGATTCG…
	AstydamialatifoliaGCPuntaSardinas3 GCCTACTAAAGGCACCAAAACAGAAGGAAAGTCGAAAGTTGTCATATAAAGGATACCTCAATTTACTATTTGTACCTG--------------TTATTTTTTTTTATAAAGATATTTTATAATAATTCTAATTAAGAATTAGAATTATTATAAATTAGAATTTATTAAATTATAATTTTCATTAATTAGTATAGATCTAAGTATATATCTAAGTGACTATAGAATGGACTTATTCATCTTTCTAC-------ATACATGAAAGATA-TGTAGGA-TAATCGCCTTTATTATTTTCTTCGTCTTTTGCTCCTGTCTTCTAATCATTTAATAAAGAAAAAGCTTCTTACAAATTATCGAAAGATTCG…
	AstydamialatifoliaGCPuntaSardinas5 GCCTACTAAAGGCACCAAAACAGAAGGAAAGTCGAAAGTTGTCATATAAAGGATACCTCAATTTACTATTTGTACCTG--------------TTATTTTTTTTTATAAAGATATTTTATAATAATTCTAATTAAGAATTAGAATTATTATAAATTAGAATTTATTAAATTATAATTTTCATTAATTAGTATAGATCTAAGTATATATCTAAGTGACTATAGAATGGACTTATTCATCTTTCTAC-------ATACATGAAAGATA-TGTAGGA-TAATCGCCTTTATTATTTTCTTCGTCTTTTGCTCCTGTCTTCTAATCATTTAATAAAGAAAAAGCTTCTTACAAATTATCGAAAGATTCG…
	AstydamialatifoliaGCPuntaSardinas7 GCCTACTAAAGGCACCAAAACAGAAGGAAAGTCGAAAGTTGTCATATAAAGGATACCTCAATTTACTATTTGTACCTG--------------TTATTTTTTTTTATAAAGATATTTTATAATAATTCTAATTAAGAATTAGAATTATTATAAATTAGAATTTATTAAATTATAATTTTCATTAATTAGTATAGATCTAAGTATATATCTAAGTGACTATAGAATGGACTTATTCATCTTTCTAC-------ATACATGAAAGATA-TGTAGGA-TAATCGCCTTTATTATTTTCTTCGTCTTTTGCTCCTGTCTTCTAATCATTTAATAAAGAAAAAGCTTCTTACAAATTATCGAAAGATTCG…
	AstydamialatifoliaGCPuntaSardinas9 -CCTACTAAAGGCACCAAAACAGAAGGAAAGTCGAAAGTTGTCATATAAAGGATACCTCAATTTACTATTTGTACCTG--------------TTATTTTTTTTTATAAAGATATTTTATAATAATTCTAATTAAGAATTAGAATTATTATAAATTAGAATTTATTAAATTATAATTTTCATTAATTAGTATAGATCTAAGTATATATCTAAGTGACTATAGAATGGACTTATTCATCTTTCTAC-------ATACATGAAAGATA-TGTAGGA-TAATCGCCTTTATTATTTTCTTCGTCTTTTGCTCCTGTCTTCTAATCATTTAATAAAGAAAAAGCTTCTTACAAATTATCGAAAGATTCG…
	AstydamialatifoliaGCSantaMariaDeGuia344 GCCTACTAAAGGCACCAAAACAGAAGGAAAGTCGAAAGTTGTCATATAAAGGATACCTCAATTTACTATTTGTACCTG--------------TTATTTTTTTTTATAAAGATATTTTATAATAATTCTAATTAAGAATTAGAATTATTATAAATTAGAATTTATTAAATTATAATTTTCATTAATTAGTATAGATCTAAGTATATATCTAAGTGACTATAGAATGGACTTATTCATCTTTCTAC-------ATACATGAAAGATA-TGTAGGA-TAATCGCCTTTATTATTTTCTTCGTCTTTTGCTCCTGTCTTCTAATCATTTAATAAAGAAAAAGCTTCTTACAAATTATCGAAAG…
	AstydamialatifoliaGCSantaMariaDeGuia346 GCCTACTAAAGGCACCAAAACAGAAGGAAAGTCGAAAGTTGTCATATAAAGGATACCTCAATTTACTATTTGTACCTG--------------TTATTTTTTTTTATAAAGATATTTTATAATAATTCTAATTAAGAATTAGAATTATTATAAATTAGAATTTATTAAATTATAATTTTCATTAATTAGTATAGATCTAAGTATATATCTAAGTGACTATAGAATGGACTTATTCATCTTTCTAC-------ATACATGAAAGATA-TGTAGGA-TAATCGCCTTTATTATTTTCTTCGTCTTTTGCTCCTGTCTTCTAATCATTTAATAAAGAAAAAGCTTCTTACAAATTATCGAAAG…
	AstydamialatifoliaGCSantaMariaDeGuia347 GCCTACTAAAGGCACCAAAACAGAAGGAAAGTCGAAAGTTGTCATATAAAGGATACCTCAATTTACTATTTGTACCTG--------------TTATTTTTTTTTATAAAGATATTTTATAATAATTCTAATTAAGAATTAGAATTATTATAAATTAGAATTTATTAAATTATAATTTTCATTAATTAGTATAGATCTAAGTATATATCTAAGTGACTATAGAATGGACTTATTCATCTTTCTAC-------ATACATGAAAGATA-TGTAGGA-TAATCGCCTTTATTATTTTCTTCGTCTTTTGCTCCTGTCTTCTAATCATTTAATAAAGAAAAAGCTTCTTACAAATTATCGAAAG…
	AstydamialatifoliaGCSantaMariaDeGuia348 GCCTACTAAAGGCACCAAAACAGAAGGAAAGTCGAAAGTTGTCATATAAAGGATACCTCAATTTACTATTTGTACCTG--------------TTATTTTTTTTTATAAAGATATTTTATAATAATTCTAATTAAGAATTAGAATTATTATAAATTAGAATTTATTAAATTATAATTTTCATTAATTAGTATAGATCTAAGTATATATCTAAGTGACTATAGAATGGACTTATTCATCTTTCTAC-------ATACATGAAAGATA-TGTAGGA-TAATCGCCTTTATTATTTTCTTCGTCTTTTGCTCCTGTCTTCTAATCATTTAATAAAGAAAAAGCTTCTTACAAATTATCGAAAG…
	AstydamialatifoliaGCSantaMariaDeGuia349 GCCTACTAAAGGCACCAAAACAGAAGGAAAGTCGAAAGTTGTCATATAAAGGATACCTCAATTTACTATTTGTACCTG--------------TTATTTTTTTTTATAAAGATATTTTATAATAATTCTAATTAAGAATTAGAATTATTATAAATTAGAATTTATTAAATTATAATTTTCATTAATTAGTATAGATCTAAGTATATATCTAAGTGACTATAGAATGGACTTATTCATCTTTCTAC-------ATACATGAAAGATA-TGTAGGA-TAATCGCCTTTATTATTTTCTTCGTCTTTTGCTCCTGTCTTCTAATCATTTAATAAAGAAAAAGCTTCTTACAAATTATCGAAAG…
	AstydamialatifoliaGCSurDeAgaete1 -CCTACTAA?GGCACCAAAACAGAAGGAAAGTCGAAAGTTGTCATATAAAGGATACCTCAATTTACTATTTGTACCTG--------------TTATTTTTTTTTATAAAGATATTTTATAATAATTCTAATTAAGAATTAGAATTATTATAAATTAGAATTTATTAAATTATAATTTTCATTAATTAGTATAGATCTAAGTATATATCTAAGTGACTATAGAATGGACTTATTCATCTTTCTAC-------ATACATGAAAGATA-TGTAGGA-TAATCGCCTTTATTATTTTCTTCGTCTTTTGCTCCTGTCTTCTAATCATTTAATAAAGAAAAAGCTTCTTACAAATTATCGAAAGATTCGTG…
	AstydamialatifoliaGCSurDeAgaete3 ?CCTACTAAAGGCACCA?AACAGAAGGAAAGTCGAAAGTTGTCATATAAAGGATACCTCAATTTACTATTTGTACCTG--------------TTATTTTTTTTTATAAAGATATTTTATAATAATTCTAATTAAGAATTAGAATTATTATAAATTAGAATTTATTAAATTATAATTTTCATTAATTAGTATAGATCTAAGTATATATCTAAGTGACTATAGAATGGACTTATTCATCTTTCTAC-------ATACATGAAAGATA-TGTAGGA-TAATCGCCTTTATTATTTTCTTCGTCTTTTGCTCCTGTCTTCTAATCATTTAATAAAGAAAAAGCTTCTTACAAATTATCGAAAGATTCGTG…
	AstydamialatifoliaGCSurDeAgaete5 GCCTACTAAAGGCACCAAAACAGAAGGAAAGTCGAAAGTTGTCATATAAAGGATACCTCAATTTACTATTTGTACCTG--------------TTATTTTTTTTTATAAAGATATTTTATAATAATTCTAATTAAGAATTAGAATTATTATAAATTAGAATTTATTAAATTATAATTTTCATTAATTAGTATAGATCTAAGTATATATCTAAGTGACTATAGAATGGACTTATTCATCTTTCTAC-------ATACATGAAAGATA-TGTAGGA-TAATCGCCTTTATTATTTTCTTCGTCTTTTGCTCCTGTCTTCTAATCATTTAATAAAGAAAAAGCTTCTTACAAATTATCGAAAGATTCGTG…
	AstydamialatifoliaGCSurDeAgaete7 ?CCTACTAAAGGCACCAAAACAGAAGGAAAGTCGAAAGTTGTCATATAAAGGATACCTCAATTTACTATTTGTACCTG--------------TTATTTTTTTTTATAAAGATATTTTATAATAATTCTAATTAAGAATTAGAATTATTATAAATTAGAATTTATTAAATTATAATTTTCATTAATTAGTATAGATCTAAGTATATATCTAAGTGACTATAGAATGGACTTATTCATCTTTCTAC-------ATACATGAAAGATA-TGTAGGA-TAATCGCCTTTATTATTTTCTTCGTCTTTTGCTCCTGTCTTCTA?TCATTTAATAAAGAAAAAGCTTCTTACAAATTATCGAAAGATTCGTG…
	AstydamialatifoliaGCSurDeAgaete9 GCCTACTAAAGGCACCAAAACAGAAGGAAAGTCGAAAGTTGTCATATAAAGGATACCTCAATTTACTATTTGTACCTG--------------TTATTTTTTTTTATAAAGATATTTTATAATAATTCTAATTAAGAATTAGAATTATTATAAATTAGAATTTATTAAATTATAATTTTCATTAATTAGTATAGATCTAAGTATATATCTAAGTGACTATAGAATGGACTTATTCATCTTTCTAC-------ATACATGAAAGATA-TGTAGGA-TAATCGCCTTTATTATTTTCTTCGTCTTTTGCTCCTGTCTTCTAATCATTTAATAAAGAAAAAGCTTCTTACAAATTATCGAAAGATTCGTG…
	AstydamialatifoliaLGLaCalera1 GCCTACTAAAGGCACCAAAACAGAAGGAAAGTCGAAAGTTGTCATATAAAGGATACCTCAATTTACTATTTGTACCTG--------------TTATTTTTTTTTATAAAGATATTTTATAATAATTCTAATTAAGAATTAGAATTATTATAAATTAGAATTTATTCAATTATAATTTTCATTAATTAGTATAGATCTAAGTATATATCTAAGTGACTATAGAATGGACTTATTCATCTTTCTAC-------ATACATGAAAGATA-TGTAGGA-TAATCGCCTTTATTATTTTCTTCGTCTTTTGCTCCTGTCTTCTAATCATTTAATAAAGAAAAAGCTTCTTACAAATTATCGAAAGATTCGTGTTA…
	AstydamialatifoliaLGLaCalera3 GCCTACTAAAGGCACCAAAACAGAAGGAAAGTCGAAAGTTGTCATATAAAGGATACCTCAATTTACTATTTGTACCTG--------------TTATTTTTTTTTATAAAGATATTTTATAATAATTCTAATTAAGAATTAGAATTATTATAAATTAGAATTTATTCAATTATAATTTTCATTAATTAGTATAGATCTAAGTATATATCTAAGTGACTATAGAATGGACTTATTCATCTTTCTAC-------ATACATGAAAGATA-TGTAGGA-TAATCGCCTTTATTATTTTCTTCGTCTTTTGCTCCTGTCTTCTAATCATTTAATAAAGAAAAAGCTTCTTACAAATTATCGAAAGATTCGTGTTA…
	AstydamialatifoliaLGLaCalera5 GCCTACTAAAGGCACCAAAACAGAAGGAAAGTCGAAAGTTGTCATATAAAGGATACCTCAATTTACTATTTGTACCTG--------------TTATTTTTTTTTATAAAGATATTTTATAATAATTCTAATTAAGAATTAGAATTATTATAAATTAGAATTTATTCAATTATAATTTTCATTAATTAGTATAGATCTAAGTATATATCTAAGTGACTATAGAATGGACTTATTCATCTTTCTAC-------ATACATGAAAGATA-TGTAGGA-TAATCGCCTTTATTATTTTCTTCGTCTTTTGCTCCTGTCTTCTAATCATTTAATAAAGAAAAAGCTTCTTACAAATTATCGAAAGATTCGTGTTA…
	AstydamialatifoliaLGLaCalera7 GCCTACTAAAGGCACCAAAACAGAAGGAAAGTCGAAAGTTGTCATATAAAGGATACCTCAATTTACTATTTGTACCTG--------------TTATTTTTTTTTATAAAGATATTTTATAATAATTCTAATTAAGAATTAGAATTATTATAAATTAGAATTTATTCAATTATAATTTTCATTAATTAGTATAGATCTAAGTATATATCTAAGTGACTATAGAATGGACTTATTCATCTTTCTAC-------ATACATGAAAGATA-TGTAGGA-TAATCGCCTTTATTATTTTCTTCGTCTTTTGCTCCTGTCTTCTAATCATTTAATAAAGAAAAAGCTTCTTACAAATTATCGAAAGATTCGTGTTA…
	AstydamialatifoliaLGLaCalera9 GCCTACTAAAGGCACCAAAACAGAAGGAAAGTCGAAAGTTGTCATATAAAGGATACCTCAATTTACTATTTGTACCTG--------------TTATTTTTTTTTATAAAGATATTTTATAATAATTCTAATTAAGAATTAGAATTATTATAAATTAGAATTTATTCAATTATAATTTTCATTAATTAGTATAGATCTAAGTATATATCTAAGTGACTATAGAATGGACTTATTCATCTTTCTAC-------ATACATGAAAGATA-TGTAGGA-TAATCGCCTTTATTATTTTCTTCGTCTTTTGCTCCTGTCTTCTAATCATTTAATAAAGAAAAAGCTTCTTACAAATTATCGAAAGATTCGTGTTA…
	AstydamialatifoliaLGPlayaDelMedio1 GCCTACTAAAGGCACCAAAACAGAAGGAAAGTCGAAAGTTGTCATATAAAGGATACCTCAATTTACTATTTGTACCTG--------------TTATTTTTTTTTATAAAGATATTTTATAATAATTCTAATTCTTAATTAGAATTATTATAAATTAGAATTTATTCAATTATAATTTTCATTAATTAGTATAGATCTAAGTATATATCTAAGTGACTATAGAATGGACTTATTCATCTTTCTAC-------ATACATGAAAGATA-TGTAGGA-TAATCGCCTTTATTATTTTCTTCGTCTTTTGCTCCTGTCTTCTAATCATTTAATAAAGAAAAAGCTTCTTACAAATTATCGAAAGATTCG…
	AstydamialatifoliaLGPlayaDelMedio3 GCCTACTAAAGGC?CCAAAACAGAAGGAAAGTCGAAAGTTGTCATATAAAGGATACCTCAATTTACTATTTGTACCTG--------------TTATTTTTTTTTATAAAGATATTTTATAATAATTCTAATTAAGAATTAGAATTATTATAAATTAGAATTTATTCAATTATAATTTTCATTAATTAGTATAGATCTAAGTATATATCTAAGTGACTATAGAATGGACTTATTCATCTTTCTAC-------ATACATGAAAGATA-TGTAGGA-TAATCGCCTTTATTATTTTCTTCGTCTTTTGCTCCTGTCTTCTAATCATTTAATAAAGAAAAAGCTTCTTACAAATTATCGAAAGATTCG…
	AstydamialatifoliaLGPlayaDelMedio5 GCCTACTAAAGGCACCAAAACAGAAGGAAAGTCGAAAGTTGTCATATAAAGGATACCTCAATTTACTATTTGTACCTG--------------TTATTTTTTTTTATAAAGATATTTTATAATAATTCTAATTAAGAATTAGAATTATTATAAATTAGAATTTATTCAATTATAATTTTCATTAATTAGTATAGATCTAAGTATATATCTAAGTGACTATAGAATGGACTTATTCATCTTTCTAC-------ATACATGAAAGATA-TGTAGGA-TAATCGCCTTTATTATTTTCTTCGTCTTTTGCTCCTGTCTTCTAATCATTTAATAAAGAAAAAGCTTCTTACAAATTATCGAAAGATTCG…
	AstydamialatifoliaLGPlayaDelMedio7 GCCTACTAAAGGCACCAAAACAGAAGGAAAGTCGAAAGTTGTCATATAAAGGATACCTCAATTTACTATTTGTACCTG--------------TTATTTTTTTTTATAAAGATATTTTATAATAATTCTAATTAAGAATTAGAATTATTATAAATTAGAATTTATTCAATTATAATTTTCATTAATTAGTATAGATCTAAGTATATATCTAAGTGACTATAGAATGGACTTATTCATCTTTCTAC-------ATACATGAAAGATA-TGTAGGA-TAATCGCCTTTATTATTTTCTTCGTCTTTTGCTCCTGTCTTCTAATCATTTAATAAAGAAAAAGCTTCTTACAAATTATCGAAAGATTCG…
	AstydamialatifoliaLGPuntaLlana1 GCCTACTAAAGGCACCAAAACAGAAGGAAAGTCGAAAGTTGTCATATAAAGGATACCTCAATTTACTATTTGTACCTG--------------TTATTTTTTTTTATAAAGATATTTTATAATAATTCTAATTAAGAATTAGAATTATTATAAATTAGAATTTATTCAATTATAATTTTCATTAATTAGTATAGATCTAAGTATATATCTAAGTGACTATAGAATGGACTTATTCATCTTTCTAC-------ATACATGAAAGATA-TGTAGGA-TAATCGCCTTTATTATTTTCTTCGTCTTTTGCTCCTGTCTTCTAATCATTTAATAAAGAAAAAGCTTCTTACAAATTATCGAAAGATTCGTGT…
	AstydamialatifoliaLGPuntaLlana3 GCCTACTAAAGGCACCAAAACAGAAGGAAAGTCGAAAGTTGTCATATAAAGGATACCTCAATTTACTATTTGTACCTG--------------TTATTTTTTTTTATAAAGATATTTTATAATAATTCTAATTAAGAATTAGAATTATTATAAATTAGAATTTATTCAATTATAATTTTCATTAATTAGTATAGATCTAAGTATATATCTAAGTGACTATAGAATGGACTTATTCATCTTTCTAC-------ATACATGAAAGATA-TGTAGGA-??A??GCCTTTATTATTTTCTTCGTCTTTTGC?CCTGTCTTCTAATCATTTAATAAAGAAAAAGCTTCTTACAAATTATCGAAAGATTCGTGT…
	AstydamialatifoliaLGPuntaLlana5 GCCTACTAAAGGCACCAAAACAGAAGGAAAGTCGAAAGTTGTCATATAAAGGATACCTCAATTTACTATTTGTACCTG--------------TTATTTTTTTTTATAAAGATATTTTATAATAATTCTAATTAAGAATTAGAATTATTATAAATTAGAATTTATTCAATTATAATTTTCATTAATTAGTATAGATCTAAGTATATATCTAAGTGACTATAGAATGGACTTATTCATCTTTCTAC-------ATACATGAAAGATA-TGTAGGA-TAATCGCCTTTATTATTTTCTTCGTCTTTTGCTCCTGTCTTCTAATCATTTAATAAAGAAAAAGCTTCTTACAAATTATCGAAAGATTCGTGT…
	AstydamialatifoliaLGPuntaLlana7 ?C?TACTAAAGGCACCAAAACAGAAGGAAAGTCGAAAGTTGTCATATAAAGGATACCTCAATTTACTATTTGTACCTG--------------TTATTTTTTTTTATAAAGATATTTTATAATAATTCTAATTAAGAATTAGAATTATTATAAATTAGAATTTATTCAATTATAATTTTCATTAATTAGTATAGATCTAAGTATATATCTAAGTGACTATAGAATGGACTTATTCATCTTTCTAC-------ATACATGAAAGATA-TGTAGGA-TAATCGCCTTTATTATTTTCTTCGTCTTTTGCTCCTGTCTTCTAATCATTTAATAAAGAAAAAGCTTCTTACAAATTATCGAAAGATTCGTGT…
	AstydamialatifoliaLGPuntaLlana9 GCCTACTAA?GGC?CCAAAACAGAAGGAAAGTCGAAAGTTGTCATATAAAGGATACCTCAATTTACTATTTGTACCTG--------------TTATTTTTTTTTATAAAGATATTTTATAATAATTCTAATTAAGAATTAGAATTATTATAAATTAGAATTTATTCAATTATAATTTTCATTAATTAGTATAGATCTAA?TATATATCTAAGTGACTATAGAAT?GACTTATTCATCTTTCTAC-------ATACATGAAAGATA-TGTAGGA-TAATC?CCTTTATTATTTTCTTCGTCTTTTGCTCCTGTCTTCTAATCATTTAATAAAGAAAAAGCTTCTTACAAATTATCGAAAGATTCGTGT…
	AstydamialatifoliaLPGarafiaJuanAdalid560 GCCTACTAAAGGCACCAAAACAGAAGGAAAGTCGAAAGTTGTCATATAAAGGATACCTCAATTTACTATTTGTACCTG--------------TTATTTTTTTTTATAAAGATATTTTATAATAATTCTAATTCTTAATTAGAATTATTATAAATTAGAATTTATTCAATTATAATTTTCATTAATTAGTATAGATCTAAGTATATATCTAAGTGACTATAGAATGGACTTATTCATCTTTCTAC-------ATACATGAAAGATA-TGTAGGA-TAATCGCCTTTATTATTTTCTTCGTCTTTTGCTCCTGTCTTCTAATCATTTAATAAAGAAAAAGCTTCTTACAAATTATCGAAA…
	AstydamialatifoliaLPGarafiaJuanAdalid561 GCCTACTAAAGGCACCAAAACAGAAGGAAAGTCGAAAGTTGTCATATAAAGGATACCTCAATTTACTATTTGTACCTG--------------TTATTTTTTTTTATAAAGATATTTTATAATAATTCTAATTCTTAATTAGAATTATTATAAATTAGAATTTATTCAATTATAATTTTCATTAATTAGTATAGATCTAAGTATATATCTAAGTGACTATAGAATGGACTTATTCATCTTTCTAC-------ATACATGAAAGATA-TGTAGGA-TAATCGCCTTTATTATTTTCTTCGTCTTTTGCTCCTGTCTTCTAATCATTTAATAAAGAAAAAGCTTCTTACAAATTATCGAAA…
	AstydamialatifoliaLPGarafiaPuertoDeSantoDomingo552 GCCTACTAAAGGCACCAAAACAGAAGGAAAGTCGAAAGTTGTCATATAAAGGATACCTCAATTTACTATTTGTACCTG--------------TTATTTTTTTTTATAAAGATATTTTATAATAATTCTAATTCTTAATTAGAATTATTATAAATTAGAATTTATTCAATTATAATTTTCATTAATTAGTATAGATCTAAGTATATATCTAAGTGACTATAGAATGGACTTATTCATCTTTCTAC-------ATACATGAAAGAT?-???AGG?ATAA-C??CTTTATTATTTTCT?CG?CTTT??C?CCTGTCTTCTAATCATTTAATAAAGAAAAAGCTTCTTACAA…
	AstydamialatifoliaLPPuntaDeFuencaliente1 GCCT?CTAAAGGCACCAAAACAGAAGGAAAGTCGAAAGTTGTCATATAAAGGATACCTCAATTTACTATTTGTACCTG--------------TTATTTTTTTTTATAAAGATATTTTATAATAATTCTAATTCTTAATTAGAATTATTATAAATTAGAATTTATTCAATTATAATTTTCATTAATTAGTATAGATCTAAGTATATATCTAAGTGACTATAGAATGGACTTATTCATCTTTCTAC-------ATACATGAAAGATA-TGTAGGA-TAATCGCCTTTATTATTTTCTTCGTCTTTTGCTCCTGTCTTCTAATCATTTAATAAAGAAAAAGCTTCTTACAAATTATCGAAA…
	AstydamialatifoliaLPPuntaDeFuencaliente3 GCCTACTAAAGGCACCAAAACAGAAGGAAAGTCGAAAGTTGTCATATAAAGGATACCTCAATTTACTATTTGTACCTG--------------TTATTTTTTTTTATAAAGATATTTTATAATAATTCTAATTCTTAATTAGAATTATTATAAATTAGAATTTATTCAATTATAATTTTCATTAATTAGTATAGATCTAAGTATATATCTAAGTGACTATAGAATGGACTTATTCATCTTTCTAC-------ATACATGAAAGATA-TGTAGGA-TAATCGCCTTTATTATTTTCTTCGTCTTTTGCTCCTGTCTTCTAATCATTTAATAAAGAAAAAGCTTCTTACAAATTATCGAAA…
	AstydamialatifoliaLPPuntaDeFuencaliente7 GCCTACTAAAGGCACCAAAACAGAAGGAAAGTCGAAAGTTGTCATATAAAGGATACCTCAATTTACTATTTGTACCTG--------------TTATTTTTTTTTATAAAGATATTTTATAATAATTCTAATTCTTAATTAGAATTATTATAAATTAGAATTTATTCAATTATAATTTTCATTAATTAGTATAGATCTAAGTATATATCTAAGTGACTATAGAATGGACTTATTCATCTTTCTAC-------ATACATGAAAGATA-TGTAGGA-TAATCGCCTTTATTATTTTCTTCGTCTTTTGCTCCTGTCTTCTAATCATTTAATAAAGAAAAAGCTTCTTACAAATTATCGAAA…
	AstydamialatifoliaLPPuntallana523 GCCTACTAAAGGCACCAAAACAGAAGGAAAGTCGAAAGTTGTCATATAAAGGATACCTCAATTTACTATTTGTACCTG--------------TTATTTTTTTTTATAAAGATATTTTATAATAATTCTAATTCTTAATTAGAATTATTATAAATTAGAATTTATTCAATTATAATTTTCATTAATTAGTATAGATCTAAGTATATATCTAAGTGACTATAGAATGGACTTATTCATCTTTCTAC-------ATACATGAAAGATA-TGTAGGA-TAATCGCCTTTATTATTTTCTTCGTCTTTTGCTCCTGTCTTCTAATCATTTAATAAAGAAAAAGCTTCTTACAAATTATCGAAAGATTCGT…
	AstydamialatifoliaLPPuntallana525 GCCTACTAAAGGCACCAAAACAGAAGGAAAGTCGAAAGTTGTCATATAAAGGATACCTCAATTTACTATTTGTACCTG--------------TTATTTTTTTTTATAAAGATATTTTATAATAATTCTAATTCTTAATTAGAATTATTATAAATTAGAATTTATTCAATTATAATTTTCATTAATTAGTATAGATCTAAGTATATATCTAAGTGACTATAGAATGGACTTATTCATCTTTCTAC-------ATACATGAAAGATA-TGTAGGA-TAATCGCCTTTATTATTTTCTTCG?CTTTTGCTCCTGTCTTCTAATCATTTAATAAAGAAAAAGCTTCTTACAAATTATCGAAAGATTCGT…
	AstydamialatifoliaLPPuntallana528 GCCTACTAAAGGC?CCAAAACAGAAGGAAAGTCGAAAGTTGTCATATAAAGGATACCTCAATTTACTATTTGTACCTG--------------TTATTTTTTTTTATAAAGATATTTTATAATAATTCTAATTCTTAATTAGAATTATTATAAATTAGAATTTATTCAATTATAATTTTCATTAATTAGTATAGATCTAAGTATATATCTAAGTGACTATAGAATGGACTTATTCATCTTTCTAC-------ATACATGAAAGATA-TGTAGGA-TAATCGCCTTTATTATTTTCTTCGTCTTTTGCTCCTGTCTTCTAATCATTTAATAAAGAAAAAGCTTCTTACAAATTATCGAAAGATTCGT…
	AstydamialatifoliaLPPuntallana531 GCCTACTAAAGGCACCAAAACAGAAGGAAAGTCGAAAGTTGTCATATAAAGGATACCTCAATTTACTATTTGTACCTG--------------TTATTTTTTTTTATAAAGATATTTTATAATAATTCTAATTCTTAATTAGAATTATTATAAATTAGAATTTATTCAATTATAATTTTCATTAATTAGTATAGATCTAAGTATATATCTAAGTGACTATAGAATGGACTTATTCATCTTTCTAC-------ATACATGAAAGAT?-TGTAGGA-??A???CCTTTATTATTTTCTTCGTCTTTTGCTCCTGTCTTCTAATCATTTAATAAAGAAAAAGCTTCTTACAAATTATCGAAAGATTCGT…
	AstydamialatifoliaLPPuntaSalinas1 ---------------------AGAAGGAAAGTCGAAAGTTGTCATATAAAGGATACCTCAATTTACTATTTGTACCTG--------------TTATTTTTTTTTATAAAGATATTTTATAATAATTCTAATTCTTAATTAGAATTATTATAAATTAGAATTTATTCAATTATAATTTTCATTAATTAGTATAGATCTAAGTATATATCTAAGTGACTATAGAATGGACTTATTCATCTTTCTAC-------ATACATGAAAGATA-TGTAGGA-TAATCGCCTTTATTATTTTCTTCGTCTTTTGCTCCTGTCTTCTAATCATTTAATAAAGAAAAAGCTTCTTACAAATTATCGAAAGATTCGT…
	AstydamialatifoliaLPPuntaSalinas3 GCCTACTAAAGGCA-CAAAACAGAAGGAAAGTCGAAAGTTGTCATATAAAGGATACCTCAATTTACTATTTGTACCTG--------------TTATTTTTTTTTATAAAGATATTTTATAATAATTCTAATTCTTAATTAGAATTATTATAAATTAGAATTTATTCAATTATAATTTTCATTAATTAGTATAGATCTAA?TATATATCTAAGT?ACTATAGAAT?GACTTATTCATCTTTCTAC-------ATACATGAAAGATA-TGTAGGA-TAATCGCCTTTATTATTTTCTTCGTCTTTTGCTCCTGTCTTCTAATCATTTAATAAAGAAAAAGCTTCTTACAAATTATCGAAAGATTCGT…
	AstydamialatifoliaLPPuntaSalinas5 GCCTACTAAAGGCACCAAAACAGAAGGAAAGTCGAAAGTTGTCATATAAAGGATACCTCAATTTACTATTTGTACCTG--------------TTATTTTTTTTTATAAAGATATT?TATAATAATTCTAATTCTTAATTAGAATTATTATAAATTAGAATTTATTCAATTATAATTTTCATTAATTAGTATAGATCTAA?TATATATCTAAGTGACTATAGAATGGACTTATTCATCTTTCTAC-------ATACATGAAAGATA-TGTAGGA-TAATCGCCTTTATTATTTTCTTCGTCTTTTGCTCCTGTCTTCTAATCATTTAATAAAGAAAAAGCTTCTTACAAATTATCGAAAGATTCGT…
	AstydamialatifoliaLPPuntaSalinas7 GCCTACTAAAGGCACCAAAACAGAAGGAAAGTCGAAAGTTGTCATATAAAGGATACCTCAATTTACTATTTGTACCTG--------------TTATTTTTTTTTATAAAGATATTTTATAATAATTCTAATTCTTAATTAGAATTATTATAAATTAGAATTTATTCAATTATAATTTTCATTAATTAGTATAGATCTAAGTATATATCTAAGTGACTATAGAATGGACTTATTCATCTTTCTAC-------ATACATGAAAGATA-TGTAGGA-TAATCGCCTTTATTATTTTCTTCGTCTTTTGCTCCTGTCTTCTAATCATTTAATAAA?AAAAA?CTTCTTACAAATTATC?AAA?ATTCGT…
	AstydamialatifoliaLPPuntaSalinas9 GCCTACTAAAGGCACCAAAACAGAAGGAAAGTCGAAAGTTGTCATATAAAGGATACCTCAATTTACTATTTGTACCTG--------------TTATTTTTTTTTATAAAGATATTTTATAATAATTCTAATTCTTAATTAGAATTATTATAAATTAGAATTTATTCAATTATAATTTTCATTAATTAGTATAGATCTAAGTATATATCTAAGTGACTATAGAA?GGACTTATTCATCTTTCTAC-------ATACATGAAAGATA-TGTAGGA-??A???CCTTTATTATTTTCTTCGTCTTTTGCTCCTGTCTTCTAATCATTTAATAAAGAAAAAGCTTCTTACAAATTATCGAAAGATTCGT…
	AstydamialatifoliaLPSantaCruzDeLaPalma527 GCCTACTAAAGGCACCAAAACAGAAGGAAAGTCGAAAGTTGTCATATAAAGGATACCTCAATTTACTATTTGTACCTG--------------TTATTTTTTTTTATAAAGATATTTTATAATAATTCTAATTCTTAATTAGAATTATTATAAATTAGAATTTATTCAATTATAATTTTCATTAATTAGTATAGATCTAAGTATATATCTAAGTGACTATAGAATGGACTTATTCATCTTTCTAC-------ATACATGAAAGATA-TGTAGGA-TAATCGCCTTTATTATTTTCTTCGTCTTTTGCTCCTGTCTTCTAATCATTTAATAAAGAAAAAGCTTCTTACAAATTATCGAA…
	AstydamialatifoliaLPSantoDomingo1 GCCT?-T?AAGGC?CC-AAA?AGAAGGAA?-TCGAAAGTT?TCATATAAAGGATACCTCAATTTACTATTT?TACCT?--------------TTATTTTTTTTTATAAAGATATTTTATAATAATTCTAATTCTTAATTAGAATTATTATAAATTAGAATTTATTCAATTATAATTTTCATTAATTAGTATAGATCTAA?TATATATCTAAGTGACTATAGAATGGACTTATTCATCTTTCTAC-------ATACATGAAAGATA-TGTAGGA-TAATCGCCTTTATTATTTTCTTCGTCTTTTGCTCCTGTCTTCTAATCATTTAATAAAGAAAAAGCTTCTTACAAATTATCGAAAGATTCGT…
	AstydamialatifoliaLPSantoDomingo3 GCCTACTAAAGGCACCAAAACAGAAGGAAAGTCGAAAGTTGTCATATAAAGGATACCTCAATTTACTATTTGTACCTG--------------TTATTTTTTTTTATAAAGATATTTTATAATAATTCTAATTCTTAATTAGAATTATTATAAATTAGAATTTATTCAATTATAATTTTCATTAATTAGTATAGATCTAAGTATATATCTAAGTGACTATAGAATGGACTTATTCATCTTTCTAC-------ATACATGAAAGATA-TGTAGGA-TAATCGCCTTTATTATTTTCTTCGTCTTTTGCTCCTGTCTTCTAATCATTTAATAAAGAAAAAGCTTCTTACAAATTATCGAAAGATTCGT…
	AstydamialatifoliaLPSantoDomingo5 GCCTACTAAAGGCACCAAAACAGAAGGAAAGTCGAAAGTTGTCATATAAAGGATACCTCAATTTACTATTTGTACCTG--------------TTATTTTTTTTTATAAAGATATTTTATAATAATTCTAATTCTTAATTAGAATTATTATAAATTAGAATTTATTCAATTATAATTTTCATTAATTAGTATAGATCTAAGTATATATCTAAGTGACTATAGAATGGACTTATTCATCTTTCTAC-------ATACATGAAAGATA-TGTAGGA-TAATCGCCTTTATTATTTTCTTCGTCTTTTGCTCCTGTCTTCTAATCATTTAATAAAGAAAAAGCTTCTTACAAATTATCGAAAGATTCGT…
	AstydamialatifoliaLPSantoDomingo7 GCCTACTAAAGGCACCAAAACAGAAGGAAAGTCGAAAGTTGTCATATAAAGGATACCTCAATTTACTATTTGTACCTG--------------TTATTTTTTTTTATAAAGATATTTTATAATAATTCTAATTCTTAATTAGAATTATTATAAATTAGAATTTATTCAATTATAATTTTCATTAATTAGTATAGATCTAAGTATATATCTAAGTGACTATAGAATGGACTTATTCATCTTTCTAC-------ATACATGAAAGATA-TGTAGGA-TAATCGCCTTTATTATTTTCTTCGTCTTTTGCTCCTGTCTTCTAATCATTTAATAAAGAAAAAGCTTCTTACAAATTATCGAAAGATTCGT…
	AstydamialatifoliaLPSantoDomingo9 GCCTACTAAAGGCACCAAAACAGAAGGAAAGTCGAAAGTTGTCATATAAAGGATACCTCAATTTACTATTTGTACCTG--------------TTATTTTTTTTTATAAAGATATTTTATAATAATTCTAATTCTTAATTAGAATTATTATAAATTAGAATTTATTCAATTATAATTTTCATTAATTAGTATAGATCTAAGTATATATCTAAGTGACTATAGAATGGACTTATTCATCTTTCTAC-------ATACATGAAAGATA-TGTAGGA-TAATCGCCTTTATTATTTTCTTCGTCTTTTGCTCCTGTCTTCTAATCATTTAATAAAGAAAAAGCTTCTTACAAATTATCGAAAGATTCGT…
	AstydamialatifoliaLPTazacorte1 GCCTACTAAAGGCACCAAAACAGAAGGAAAGTCGAAAGTTGTCATATAAAGGATACCTCAATTTACTATTTGTACCTG--------------TTATTTTTTTTTATAAAGATATTTTATAATAATTCTAATTCTTAATTAGAATTATTATAAATTAGAATTTATTCAATTATAATTTTCATTAATTAGTATAGATCTAAGTATATATCTAAGTGACTATAGAATGGACTTATTCATCTTTCTAC-------ATACATGAAAGATA-TGTAGGA-TAATCGCCTTTATTATTTTCTTCGTCTTTTGCTCCTGTCTTCTAATCATTTAATAAAGAAAAAGCTTCTTACAAATTATCGAAAGATTCGTGTT…
	AstydamialatifoliaLPTazacorte2 GCCTACTAAAGGCACCAAAACAGAAGGAAAGTCGAAAGTTGTCATATAAAGGATACCTCAATTTACTATTTGTACCTG--------------TTATTTTTTTTTATAAAGATATTTTATAATAATTCTAATTCTTAATTAGAATTATTATAAATTAGAATTTATTCAATTATAATTTTCATTAATTAGTATAGATCTAAGTATATATCTAAGTGACTATAGAATGGACTTATTCATCTTTCTAC-------ATACATGAAAGATA-TGTAGGA-TAATCGCCTTTATTATTTTCTTCGTCTTTTGCTCCTGTCTTCTAATCATTTAATAAAGAAAAAGCTTCTTACAAATTATCGAAAGATTCGTGTT…
	AstydamialatifoliaLPTazacorte3 GCCTACTAAAGGCACCAAAACAGAAGGAAAGTCGAAAGTTGTCATATAAAGGATACCTCAATTTACTATTTGTACCTG--------------TTATTTTTTTTTATAAAGATATTTTATAATAATTCTAATTCTTAATTAGAATTATTATAAATTAGAATTTATTCAATTATAATTTTCATTAATTAGTATAGATCTAAGTATATATCTAAGTGACTATAGAATGGACTTATTCATCTTTCTAC-------ATACATGAAAGATA-TGTAGGA-TAATCGCCTTTATTATTTTCTTCGTCTTTTGCTCCTGTCTTCTAATCATTTAATAAAGAAAAAGCTTCTTACAAATTATCGAAAGATTCGTGTT…
	AstydamialatifoliaLPTazacorteBajadaPuertoNaos582 GCCTACTAAAGGCACCAAAACAGAAGGAAAGTCGAAAGTTGTCATATAAAGGATACCTCAATTTACTATTTGTACCTG--------------TTATTTTTTTTTATAAAGATATTTTATAATAATTCTAATTCTTAATTAGAATTATTATAAATTAGAATTTATTCAATTATAATTTTCATTAATTAGTATAGATCTAAGTATATATCTAAGTGACTATAGAATGGACTTATTCATCTTTCTAC-------ATACATGAAAGAT??T???G?A??AA?????TTTATTAT?TTCTTC?T?????GC???TG?CTTCTAATCATTTAATAAAGAAAAAGCTTCTTACAAAT…
	AstydamialatifoliaLzCaletaDeFamara1 GCCTACTAAAGGCACCAAAACAGAAGGAAAGTCGAAAGTTGTCATATAAAGGATACCTCAATTTACTATTTGTACCTG--------------TTATTTTTTTTTATAAAGATATT?TATAATAATTCTAATTAAGAATTAGAATTATTATAAATTAGAATTTATTCAATTATAATTTTCATTAATTAGTATAGATCTAAGTATATATCTAAGTGACTATAGAATGGACTTATTCATCTTTCTAC-------ATACAT?AAAGATA-TGTAGGA-TAATC?CCTTTATTATTTTCTTCGTCTTTTGCTCCTGTCTTCTAATCATTTAATAAA?AAAAAGCTTCTTACAAATTATCGAAAGATTC…
	AstydamialatifoliaLzCaletaDeFamara3 GCCTACTAAAGGCACCAAAACAGAAGGAAAGTCGAAAGTTGTCATATAAAGGATACCTCAATTTACTATTTGTACCTG--------------TTATTTTTTTTTATAAAGATATTTTATAATAATTCTAATTAAGAATTAGAATTATTATAAATTAGAATTTATTCAATTATAATTTTCATTAATTAGTATAGATCTAAGTATATATCTAAGTGACTATAGAATGGACTTATTCATCTTTCTAC-------ATACAT?AAAGATA-TGTAGGA-TAATCGCCTTTATTATTTTCTTCGTCTTTTGCTCCTGTCTTCTAATCATTTAATAAAGAAAAAGCTTCTTACAAATTATCGAAAGATTC…
	AstydamialatifoliaLzCaletaDeFamara5 GCCTACTAAAGGCACCA??ACAGAAGGAAAGTCGAAAGTTGTCATATAAAGGATACCTCAATTTACTATTTGTACCTG--------------TTATTTTTTTTTATAAAGATATTTTATAATAATTCTAATTAAGAATTAGAATTATTATAAATTAGAATTTATTCAATTATAATTTTCATTAATTAGTATAGATCTAAGTATATATCTAAGTGACTATAGAATGGACTTATTCATCTTTCTAC-------ATACATGAAAGATA-TGTAGGA-TAATCGCCTTTATTATTTTCTTCGTCTTTTGCTCCTGTCTTCTAATCATTTAATAAAGAAAAAGCTTCTTACAAATTATCGAAAGATTC…
	AstydamialatifoliaLzCaletaDeFamara7 GCCTACTAAAGGCACCAAAACAGAAGGAAAGTCGAAAGTTGTCATATAAAGGATACCTCAATTTACTATTTGTACCTG--------------TTATTTTTTTTTATAAAGATATTTTATAATAATTCTAATTAAGAATTAGAATTATTATAAATTAGAATTTATTCAATTATAATTTTCATTAATTAGTATAGATCTAAGTATATATCTAAGTGACTATAGAATGGACTTATTCATCTTTCTAC-------ATACATGAAAGATA-TGTAGGA-TAATCGCCTTTATTATTTTCTTCGTCTTTTGCTCCTGTCTTCTAATCATTTAATAAAGAAAAAGCTTCTTACAAATTATCGAAAGATTC…
	AstydamialatifoliaLzCaletaDeFamara9 GCCTACTAAAGGCACC-AAACAGAAGGAAAGTCGAAAGTTGTCATATAAAGGATACCTCAATTTACTATTTGTACCTG--------------TTATTTTTTTTTATAAAGATATTTTATAATAATTCTAATTAAGAATTAGAATTATTATAAATTAGAATTTATTCAATTATAATTTTCATTAATTAGTATAGATCTAAGTATATATCTAAGTGACTATAGAATGGACTTATTCATCTTTCTAC-------ATACATGAAAGATA-TGTAGGA-TAATCGCCTTTATTATTTTCTTCGTCTTTTGCTCCTGTCTTCTAATCATTTAATAAAGAAAAAGCTTCTTACAAATTATCGAAAGATTC…
	AstydamialatifoliaLzPuntaPrieta3 GCCTACTAAAGGCACCAAAACAGAAGGAAAGTCGAAAGTTGTCATATAAAGGATACCTCAATTTACTATTTGTACCTG--------------TTATTTTTTTTTATAAAGATATTTTATAATAATTCTAATTAAGAATTAGAATTATTATAAATTAGAATTTATTCAATTATAATTTTCATTAATTAGTATAGATCTAAGTATATATCTAAGTGACTATAGAATGGACTTATTCATCTTTCTAC-------ATACATGAAAGATA-?GTAGGA-TAATCGCCTTTATTATTTTCTTCGTCTTTTGCTCCTGTCTTCTAATCATTTAATAAAGAAAAAGCTTCTTACAAATTATCGAAAGATTCGTG…
	AstydamialatifoliaLzPuntaPrieta5 GCCTACTAAAGGCACCAAAACAGAAGGAAAGTCGAAAGTTGTCATATAAAGGATACCTCAATTTACTATTTGTACCTG--------------TTATTTTTTTTTATAAAGATATTTTATAATAATTCTAATTAAGAATTAGAATTATTATAAATTAGAATTTATTCAATTATAATTTTCATTAATTAGTATAGATCTAAGTATATATCTAAGTGACTATAGAATGGACTTATTCATCTTTCTAC-------ATACATGAAAGATA-TGTAGGA-TAATCGCCTTTATTATTTTCTTCGTCTTTTGCTCCTGTCTTCTAATCATTTAATAAAGAAAAAGCTTCTTACAAATTATCGAAAGATTCGTG…
	AstydamialatifoliaLzPuntaPrieta7 GCCTACTAAAGGCACCAAAACAGAAGGAAAGTCGAAAGTTGTCATATAAAGGATACCTCAATTTACTATTTGTACCTG--------------TTATTTTTTTTTATAAAGATATTTTATAATAATTCTAATTAAGAATTAGAATTATTATAAATTAGAATTTATTCAATTATAATTTTCATTAATTAGTATAGATCTAAGTATATATCTAAGTGACTATAGAATGGACTTATTCATCTTTCTAC-------ATACATGAAAGATA-TGTAGGA-TAATCGCCTTTATTATTTTCTTCGTCTTTTGCTCCTGTCTTCTAATCATTTAATAAAGAAAAAGCTTCTTACAAATTATCGAAAGATTCGTG…
	AstydamialatifoliaLzPuntaPrieta9 GCCTACTAAAGGCACCAAAACAGAAGGAAAGTCGAAAGTTGTCATATAAAGGATACCTCAATTTACTATTTGTACCTG--------------TTATTTTTTTTTATAAAGATATTTTATAATAATTCTAATTAAGAATTAGAATTATTATAAATTAGAATTTATTCAATTATAATTTTCATTAATTAGTATAGATCTAAGTATATATCTAAGTGACTATAGAATGGACTTATTCATCTTTCTAC-------ATACATGAAAGATA-TGTAGGA-TAATCGCCTTTATTATTTTCTTCGTCTTTTGCTCCTGTCTTCTAATCATTTAATAAAGAAAAAGCTTCTTACAAATTATCGAAAGATTCGTG…
	AstydamialatifoliaMarruecos1 GCCTACTAAAGGCACC?AAACAGAAGGAAAGTCGAAAGTTGTCATATAAAGGATACCTCAATTTACTATTTGTACCTG--------------TTATTTTTTTTTATAAAGATATTTTATAATAATTCTAATTAAGAATTAGAATTATTATAAATTAGAATTTATTCAATTATAATTTTCATTAATTAGTATAGATCTAAGTATATATCTAAGTGACTATAGAATGGACTTATTCATCTTTC?AC-------ATACATGAAAGATA-TGTAGGA-TAATCGCCTTTATTATTTTCTTCGTCTTTTGCTCCTGTCTTCTAATCATTTAATAAAGAAAAAGCTTCTTACAAATTATCGAAAGATTCGTGTTAG…
	AstydamialatifoliaMarruecos2 GCCTACTAAAGGCACCAAAACAGAAGGAAAGTCGAAAGTTGTCATATAAAGGATACCTCAATTTACTATTTGTACCTG--------------TTATTTTTTTTTATAAAGATATTTTATAATAATTCTAATTAAGAATTAGAATTATTATAAATTAGAATTTATTCAATTATAATTTTCATTAATTAGTATAGATCTAAGTATATATCTAAGTGACTATAGAATGGACTTATTCATCTTTCTAC-------ATACATGAAAGATA-TGTAGGA-TAATCGCCTTTATTATTTTCTTCGTCTTTTGCTCCTGTCTTCTAATCATTTAATAAAGAAAAAGCTTCTTACAAATTATCGAAAGATTCGTGTTAG…
	AstydamialatifoliaMarruecos3 GCCTACTAAAGGCACCAAAACAGAAGGAAAGTCGAAAGTTGTCATATAAAGGATACCTCAATTTACTATTTGTACCTG--------------TTATTTTTTTTTATAAAGATATTTTATAATAATTCTAATTAAGAATTAGAATTATTATAAATTAGAATTTATTCAATTATAATTTTCATTAATTAGTATAGATCTAAGTATATATCTAAGTGACTATAGAATGGACTTATTCATCTTTCTAC-------ATACATGAAAGATA-TGTAGGA-TAATCGCCTTTATTATTTTCTTCGTCTTTTGCTCCTGTCTTCTAATCATTTAATAAAGAAAAAGCTTCTTACAAATTATCGAAAGATTCGTGTTAG…
	AstydamialatifoliaTfAdeje426 GCCTACTAAAGGCACCAAAACAGAAGGAAAGTCGAAAGTTGTCATATAAAGGATACCTCAATTTACTATTTGTACCTG--------------TTATTTTTTTTTATAAAGATATTTTATAATAATTCTAATTAAGAATTAGAATTATTATAAATTAGAATTTATTCAATTATAATTTTCATTAATTAGTATAGATCTAAGTATATATCTAAGTGACTATAGAATGGACTTATTCATCTTTCTAC-------ATACATGAAAGATA-TGTAGGA-TAATCGCCTTTATTATTTTCTTCGTCTTTTGCTCCTGTCTTCTAATCATTTAATAAAGAAAAAGCTTCTTACAAATTATCGAAAGATTCGTGTTAG…
	AstydamialatifoliaTfAdeje427 GCCTACTAAAGGCACCAAAACAGAAGGAAAGTCGAAAGTTGTCATATAAAGGATACCTCAATTTACTATTTGTACCTG--------------TTATTTTTTTTTATAAAGATATTTTATAATAATTCTAATTAAGAATTAGAATTATTATAAATTAGAATTTATTCAATTATAATTTTCATTAATTAGTATAGATCTAAGTATATATCTAAGTGACTATAGAATGGACTTATTCATCTTTCTAC-------ATACATGAAAGATA-TGTAGGA-TAATCGCCTTTATTATTTTCTTCGTCTTTTGCTCCTGTCTTCTAATCATTTAATAAAGAAAAAGCTTCTTACAAATTATCGAAAGATTCGTGTTAG…
	AstydamialatifoliaTfAdeje428 GCCTACTAAAGGCACCAAAACAGAAGGAAAGTCGAAAGTTGTCATATAAAGGATACCTCAATTTACTATTTGTACCTG--------------TTATTTTTTTTTATAAAGATATTTTATAATAATTCTAATTAAGAATTAGAATTATTATAAATTAGAATTTATTCAATTATAATTTTCATTAATTAGTATAGATCTAAGTATATATCTAAGTGACTATAGAATGGACTTATTCATCTTTCTAC-------ATACATGAAAGATA-TGTAGGA-TAATCGCCTTTATTATTTTCTTCGTCTTTTGCTCCTGTCTTCTAATCATTTAATAAAGAAAAAGCTTCTTACAAATTATCGAAAGATTCGTGTTAG…
	AstydamialatifoliaTfAdeje429 GCCTACTAAAGGCACCAAAACAGAAGGAAAGTCGAAAGTTGTCATATAAAGGATACCTCAATTTACTATTTGTACCTG--------------TTATTTTTTTTTATAAAGATATTTTATAATAATTCTAATTAAGAATTAGAATTATTATAAATTAGAATTTATTCAATTATAATTTTCATTAATTAGTATAGATCTAAGTATATATCTAAGTGACTATAGAATGGACTTATTCATCTTTCTAC-------ATACATGAAAGATA-TGTAGGA-TAATCGCCTTTATTATTTTCTTCGTCTTTTGCTCCTGTCTTCTAATCATTTAATAAAGAAAAAGCTTCTTACAAATTATCGAAAGATTCGTGTTAG…
	AstydamialatifoliaTfAdeje430 GCCTACTAAAGGCACCAAAACAGAAGGAAAGTCGAAAGTTGTCATATAAAGGATACCTCAATTTACTATTTGTACCTG--------------TTATTTTTTTTTATAAAGATATTTTATAATAATTCTAATTAAGAATTAGAATTATTATAAATTAGAATTTATTCAATTATAATTTTCATTAATTAGTATAGATCTAAGTATATATCTAAGTGACTATAGAATGGACTTATTCATCTTTCTAC-------ATACATGAAAGATA-TGTAGGA-TAATCGCCTTTATTATTTTCTTCGTCTTTTGCTCCTGTCTTCTAATCATTTAATAAAGAAAAAGCTTCTTACAAATTATCGAAAGATTCGTGTTAG…
	AstydamialatifoliaTfBuenavista377 GCCTACTAAAGGCACCAAAACAGAAGGAAAGTCGAAAGTTGTCATATAAAGGATACCTCAATTTACTATTTGTACCTG--------------TTATTTTTTTTTATAAAGATATTTTATAATAATTCTAATTCTTAATTAGAATTATTATAAATTAGAATTTATTCAATTATAATTTTCATTAATTAGTATAGATCTAAGTATATATCTAAGTGACTATAGAATGGACTTATTCATCTTTCTAC-------ATACATGAAAGATA-TGTAGGA-TAATCGCCTTTATTATTTTCTTCGTCTTTTGCTCCTGTCTTCTAATCATTTAATAAAGAAAAAGCTTCTTACAAATTATCGAAAGATTCGT…
	AstydamialatifoliaTfBuenavista378 GCCTACT-AAGGCACC-AAACAGAAGGAAAGTCGAAAGTTGTCATATAAAGGATACCTCAATTTACTATTTGTACCTG--------------TTATTTTTTTTTATAAAGATATTTTATAATAATTCTAATTCTTAATTAGAATTATTATAAATTAGAATTTATTCAATTATAATTTTCATTAATTAGTATAGATCTAAGTATATATCTAAGTGACTATAGAATGGACTTATTCATCTTTCTAC-------ATACATGAAAGATA-TGTAGGA-TAATCGCCTTTATTATTTTCTTCGTCTTTTGCTCCTGTCTTCTAATCATTTAATAAAGAAAAAGCTTCTTACAAATTATCGAAAGATTCGT…
	AstydamialatifoliaTfBuenavista380 GCCTACTAAAGGCACCAAAACAGAAGGAAAGTCGAAAGTTGTCATATAAAGGATACCTCAATTTACTATTTGTACCTG--------------TTATTTTTTTTTATAAAGATATTTTATAATAATTCTAATTCTTAATTAGAATTATTATAAATTAGAATTTATTCAATTATAATTTTCATTAATTAGTATAGATCTAAGTATATATCTAAGTGACTATAGAATGGACTTATTCATCTTTCTAC-------ATACATGAAAGATA-TGTAGGA-TAATCGCCTTTATTATTTTCTTCGTCTTTTGCTCCTGTCTTCTAATCATTTAATAAAGAAAAAGCTTCTTACAAATTATCGAAAGATTCGT…
	AstydamialatifoliaTfBuenavista383 GCCTACTAAAGGCACCAAAACAGAAGGAAAGTCGAAAGTTGTCATATAAAGGATACCTCAATTTACTATTTGTACCTG--------------TTATTTTTTTTTATAAAGATATTTTATAATAATTCTAATTCTTAATTAGAATTATTATAAATTAGAATTTATTCAATTATAATTTTCATTAATTAGTATAGATCTAAGTATATATCTAAGTGACTATAGAATGGACTTATTCATCTTTCTAC-------ATACATGAAAGATA-TGTAGGA-TAATCGCCTTTATTATTTTCTTCGTCTTTTGCTCCTGTCTTCTAATCATTTAATAAAGAAAAAGCTTCTTACAAATTATCGAAAGATTCGT…
	AstydamialatifoliaTfBuenavista385 GCCTACTAAAGGCACCAAAACAGAAGGAAAGTCGAAAGTTGTCATATAAAGGATACCTCAATTTACTATTTGTACCTG--------------TTATTTTTTTTTATAAAGATATTTTATAATAATTCTAATTCTTAATTAGAATTATTATAAATTAGAATTTATTCAATTATAATTTTCATTAATTAGTATAGATCTAAGTATATATCTAAGTGACTATAGAATGGACTTATTCATCTTTCTAC-------ATACATGAAAGATA-TGTAGGA-TAATCGCCTTTATTATTTTCTTCGTCTTTTGCTCCTGTCTTCTAATCATTTAATAAAGAAAAAGCTTCTTACAAATTATCGAAAGATTCGT…
	AstydamialatifoliaTfElTablado475 GCCTACTAAAGGCACCAAAACAGAAGGAAAGTCGAAAGTTGTCATATAAAGGATACCTCAATTTACTATTTGTACCTG--------------TTATTTTTTTTTATAAAGATATTTTATAATAATTCTAATTCTTAATTAGAATTATTATAAATTAGAATTTATTCAATTATAATTTTCATTAATTAGTATAGATCTAAGTATATATCTAAGTGACTATAGAATGGACTTATTCATCTTTCTAC-------ATACATGAAAGATA-TGTAGGA-TAATCGCCTTTATTATTTTCTTCGTCTTTTGCTCCTGTCTTCTAATCATTTAATAAAGAAAAAGCTTCTTACAAATTATCGAAAGATTCGTG…
	AstydamialatifoliaTfElTablado477 GCCTACTAAAGGCACCAAAACAGAAGGAAAGTCGAAAGTTGTCATATAAAGGATACCTCAATTTACTATTTGTACCTG--------------TTATTTTTTTTTATAAAGATATTTTATAATAATTCTAATTCTTAATTAGAATTATTATAAATTAGAATTTATTCAATTATAATTTTCATTAATTAGTATAGATCTAAGTATATATCTAAGTGACTATAGAATGGACTTATTCATCTTTCTAC-------ATACATGAAAGATA-TGTAGGA-TAATCGCCTTTATTATTTTCTTCGTCTTTTGCTCCTGTCTTCTAATCATTTAATAAAGAAAAAGCTTCTTACAAATTATCGAAAGATTCGTG…
	AstydamialatifoliaTfElTablado479 GCCTACTAAAGGCACCAAAACAGAAGGAAAGTCGAAAGTTGTCATATAAAGGATACCTCAATTTACTATTTGTACCTG--------------TTATTTTTTTTTATAAAGATATTTTATAATAATTCTAATTCTTAATTAGAATTATTATAAATTAGAATTTATTCAATTATAATTTTCATTAATTAGTATAGATCTAAGTATATATCTAAGTGACTATAGAATGGACTTATTCATCTTTCTAC-------ATACATGAAAGATA-TGTAGGA-TAATCGCCTTTATTATTTTCTTCGTCTTTTGCTCCTGTCTTCTAATCATTTAATAAAGAAAAAGCTTCTTACAAATTATCGAAAGATTCGTG…
	AstydamialatifoliaTfElTablado481 GCCTACTAAAGGCACCAAAACAGAAGGAAAGTCGAAAGTTGTCATATAAAGGATACCTCAATTTACTATTTGTACCTG--------------TTATTTTTTTTTATAAAGATATTTTATAATAATTCTAATTCTTAATTAGAATTATTATAAATTAGAATTTATTCAATTATAATTTTCATTAATTAGTATAGATCTAAGTATATATCTAAGTGACTATAGAATGGACTTATTCATCTTTCTAC-------ATACATGAAAGATA-TGTAGGA-TAATCGCCTTTATTATTTTCTTCGTCTTTTGCTCCTGTCTTCTAATCATTTAATAAAGAAAAAGCTTCTTACAAATTATCGAAAGATTCGTG…
	AstydamialatifoliaTfElTablado482 GCCTACTAAAGGCACCAAAACAGAAGGAAAGTCGAAAGTTGTCATATAAAGGATACCTCAATTTACTATTTGTACCTG--------------TTATTTTTTTTTATAAAGATATTTTATAATAATTCTAATTCTTAATTAGAATTATTATAAATTAGAATTTATTCAATTATAATTTTCATTAATTAGTATAGATCTAAGTATATATCTAAGTGACTATAGAATGGACTTATTCATCTTTCTAC-------ATACATGAAAGATA-TGTAGGA-TAATCGCCTTTATTATTTTCTTCGTCTTTTGCTCCTGTCTTCTAATCATTTAATAAAGAAAAAGCTTCTTACAAATTATCGAAAGATTCGTG…
	AstydamialatifoliaTfGuimar1 GCCTACTAAAGGCACCAAAACAGAAGGAAAGTCGAAAGTTGTCATATAAAGGATACCTCAATTTACTATTTGTACCTG--------------TTATTTTTTTTTATAAAGATATTTTATAATAATTCTAATTCTTAATTAGAATTATTATAAATTAGAATTTATTCAATTATAATTTTCATTAATTAGTATAGATCTAAGTATATATCTAAGTGACTATAGAATGGACTTATTCATCTTTCTAC-------ATACATGAAAGATA-TGTAGGA-TAATCGCCTTTATTATTTTCTTCGTCTTTTGCTCCTGTCTTCTAATCATTTAATAAAGAAAAAGCTTCTTACAAATTATCGAAAGATTCGTGTTAGA…
	AstydamialatifoliaTfGuimar3 GCCTACTAAAGGCACCAAAACAGAAGGAAAGTCGAAAGTTGTCATATAAAGGATACCTCAATTTACTATTTGTACCTG--------------TTATTTTTTTTTATAAAGATATTTTATAATAATTCTAATTCTTAATTAGAATTATTATAAATTAGAATTTATTCAATTATAATTTTCATTAATTAGTATAGATCTAAGTATATATCTAAGTGACTATAGAATGGACTTATTCATCTTTCTAC-------ATACATGAAAGATA-TGTAGGA-TAATCGCCTTTATTATTTTCTTCGTCTTTTGCTCCTGTCTTCTAATCATTTAATAAAGAAAAAGCTTCTTACAAATTATCGAAAGATTCGTGTTAGA…
	AstydamialatifoliaTfGuimar5 GCCTACTAAAGGCACCAAAACAGAAGGAAAGTCGAAAGTTGTCATATAAAGGATACCTCAATTTACTATTTGTACCTG--------------TTATTTTTTTTTATAAAGATATTTTATAATAATTCTAATTCTTAATTAGAATTATTATAAATTAGAATTTATTCAATTATAATTTTCATTAATTAGTATAGATCTAAGTATATATCTAAGTGACTATAGAATGGACTTATTCATCTTTCTAC-------ATACATGAAAGATA-TGTAGGA-TAATCGCCTTTATTATTTTCTTCGTCTTTTGCTCCTGTCTTCTAATCATTTAATAAAGAAAAAGCTTCTTACAAATTATCGAAAGATTCGTGTTAGA…
	AstydamialatifoliaTfGuimar7 GCCTACTAAAGGCACCAAAACAGAAGGAAAGTCGAAAGTTGTCATATAAAGGATACCTCAATTTACTATTTGTACCTG--------------TTATTTTTTTTTATAAAGATATTTTATAATAATTCTAATTCTTAATTAGAATTATTATAAATTAGAATTTATTCAATTATAATTTTCATTAATTAGTATAGATCTAAGTATATATCTAAGTGACTATAGAATGGACTTATTCATCTTTCTAC-------ATACATGAAAGATA-TGTAGGA-TAA?CGCCTTTATTATTTTCTTCGTCTTTTGCTCCTGTCTTCTAATCATTTAATAAAGAAAAAGCTTCTTACAAATTATCGAAAGATTCGTGTTAGA…
	AstydamialatifoliaTfGuimar9 GCCTACTAAAGGCACCAAAACAGAAGGAAAGTCGAAAGTTGTCATATAAAGGATACCTCAATTTACTATTTGTACCTG--------------TTATTTTTTTTTATAAAGATATTTTATAATAATTCTAATTAAGAATTAGAATTATTATAAATTAGAATTTATTCAATTATAATTTTCATTAATTAGTATAGATCTAAGTATATATCTAAGTGACTATAGAATGGACTTATTCATCTTTCTAC-------ATACATGAAAGATA-TGTAGGA-TAATCGCCTTTATTATTTTCTTCGTCTTTTGCTCCTGTCTTCTAATCATTTAATAAAGAAAAAGCTTCTTACAAATTATCGAAAGATTCGTGTTAGA…
	AstydamialatifoliaTfLaCaleta1 GCCTACTAAAGGCACCAAAACAGAAGGAAAGTCGAAAGTTGTCATATAAAGGATACCTCAATTTACTATTTGTACCTG--------------TTATTTTTTTTTATAAAGATATTTTATAATAATTCTAATTAAGAATTAGAATTATTATAAATTAGAATTTATTCAATTATAATTTTCATTAATTAGTATAGATCTAAGTATATATCTAAGTGACTATAGAATGGACTTATTCATCTTTCTAC-------ATACATGAAAGATA-TGTAGGA-TAATCGCCTTTATTATTTTCTTCGTCTTTTGCTCCTGTCTTCTAATCATTTAATAAAGAAAAAGCTTCTTACAAATTATCGAAAGATTCGTGTTA…
	AstydamialatifoliaTfLaCaleta3 ?CCTACTAAAGGCACCAAAACAGAAGGAAAGTCGAAAGTTGTCATATAAAGGATACCTCAATTTACTATTTGTACCTG--------------TTATTTTTTTTTATAAAGATATTTTATAATAATTCTAATTAAGAATTAGAATTATTATAAATTAGAATTTATTCAATTATAATTTTCATTAATTAGTATAGATCTAAGTATATATCTAAGTGACTATAGAATGGACTTATTCATCTTTCTAC-------ATACATGAAAGATA-TGTAGGA-TAATCGCCTTTATTATTTTCTTCGTCTTTTGCTCCTGTCTTCTAATCATTTAATAAAGAAAAAGCTTCTTACAAATTATCGAAAGATTCGTGTTA…
	AstydamialatifoliaTfLaCaleta5 GCCTACTAAAGGCACCAAAACAGAAGGAAAGTCGAAAGTTGTCATATAAAGGATACCTCAATTTACTATTTGTACCTG--------------TTATTTTTTTTTATAAAGATATTTTATAATAATTCTAATTAAGAATTAGAATTATTATAAATTAGAATTTATTCAATTATAATTTTCATTAATTAGTATAGATCTAAGTATATATCTAAGTGACTATAGAATGGACTTATTCATCTTTCTAC-------ATACATGAAAGATA-TGTAGGA-TAATCGCCTTTATTATTTTCTTCGTCTTTTGCTCCTGTCTTCTAATCATTTAATAAAGAAAAAGCTTCTTACAAATTATCGAAAGATTCGTGTTA…
	AstydamialatifoliaTfLaCaleta7 GCCTACTAAAGGCACCAAAACAGAAGGAAAGTCGAAAGTTGTCATATAAAGGATACCTCAATTTACTATTTGTACCTG--------------TTATTTTTTTTTATAAAGATATTTTATAATAATTCTAATTAAGAATTAGAATTATTATAAATTAGAATTTATTCAATTATAATTTTCATTAATTAGTATAGATCTAAGTATATATCTAAGTGACTATAGAATGGACTTATTCATCTTTCTAC-------ATACATGAAAGATA-TGTAGGA-TAATCGCCTTTATTATTTTCTTCGTCTTTTGCTCCTGTCTTCTAATCATTTAATAAAGAAAAAGCTTCTTACAAATTATCGAAAGATTCGTGTTA…
	AstydamialatifoliaTfLaCaleta9 GCCTACTAAAGGC?CCAAAACAGAAGGAAAGTCGAAAGTTGTCATATAAAGGATACCTCAATTTACTATTTGTACCTG--------------TTATTTTTTTTTATAAAGATATTTTATAATAATTCTAATTAAGAATTAGAATTATTATAAATTAGAATTTATTCAATTATAATTTTCATTAATTAGTATAGATCTAAGTATATATCTAAGTGACTATAGAATGGACTTATTCATCTTTCTAC-------ATACATGAAAGATA-TGTAGGA-TAATCGCCTTTATTATTTTCTTCGTCTTTTGCTCCTGTCTTCTAATCATTTAATAAAGAAAAAGCTTCTTACAAATTATCGAAAGATTCGTGTTA…
	AstydamialatifoliaTfLaLaguna484 GCCTACTAAAGGC??CAAAACAGAAGGAAAGTCGAAAGTTGTCATATAAAGGATACCTCAATTTACTATTTGTACCTG--------------TTATTTTTTTTTATAAAGATATTTTATAATAATTCTAATTCTTAATTAGAATTATTATAAATTAGAATTTATTCAATTATAATTTTCATTAATTAGTATAGATCTAAGTATATATCTAAGTGACTATAGAATGGACTTATTCATCTTTCTAC-------ATACATGAAAGATA-TGTAGGA-TAATCGCCTTTATTATTTTCTTCGTCTTTTGCTCCTGTCTTCTAATCATTTAATAAAGAAAAAGCTTCTTACAAATTATCGAAAGATTCGTGT…
	AstydamialatifoliaTfLaLaguna485 GCCTACTAAAGGCACCAAAACAGAAGGAAAGTCGAAAGTTGTCATATAAAGGATACCTCAATTTACTATTTGTACCTG--------------TTATTTTTTTTTATAAAGATATTTTATAATAATTCTAATTCTTAATTAGAATTATTATAAATTAGAATTTATTCAATTATAATTTTCATTAATTAGTATAGATCTAAGTATATATCTAAGTGACTATAGAATGGACTTATTCATCTTTCTAC-------ATACATGAAAGATA-TGTAGGA-TAATCGCCTTTATTATTTTCTTCGTCTTTTGCTCCTGTCTTCTAATCATTTAATAAAGAAAAAGCTTCTTACAAATTATCGAAAGATTCGTGT…
	AstydamialatifoliaTfLaLaguna487 GCCTACTAAAGGCACC-AAACAGAAGGAAAGTCGAAAGTTGTCATATAAAGGATACCTCAATTTACTATTTGTACCTG--------------TTATTTTTTTTTATAAAGATATT?TATAATAATTCTAATTCTTAATTAGAATTATTATAAATTAGAATTTATTCAATTATAATTTTCATTAATTAGTATAGATCTAAGTATATATCTAAGTGACTATAGAATGGACTTATTCATCTTTCTAC-------ATACATGAAAGATA-TGTAGGA-TAATCGCCTTTATTATTTTCTTCGTCTTTTGCTCCTGTCTTCTAATCATTTAATAAAGAAAAAGCTTCTTACAAATTATCGAAAGATTCGTGT…
	AstydamialatifoliaTfLaLaguna492 GCCTACTAAAGGCACCAAAACAGAAGGAAAGTCGAAAGTTGTCATATAAAGGATACCTCAATTTACTATTTGTACCTG--------------TTATTTTTTTTTATAAAGATATTTTATAATAATTCTAATTCTTAATTAGAATTATTATAAATTAGAATTTATTCAATTATAATTTTCATTAATTAGTATAGATCTAAGTATATATCTAAGTGACTATAGAATGGACTTATTCATCTTTCTAC-------ATACATGAAAGATA-TGTAGGA-TAATCGCCTTTATTATTTTCTTCGTCTTTTGCTCCTGTCTTCTAATCATTTAATAAAGAAAAAGCTTCTTACAAATTATCGAAAGATTCGTGT…
	AstydamialatifoliaTfLaLaguna499 GCCTACTAAAGGCACCAAAACAGAAGGAAAGTCGAAAGTTGTCATATAAAGGATACCTCAATTTACTATTTGTACCTG--------------TTATTTTTTTTTATAAAGATATTTTATAATAATTCTAATTCTTAATTAGAATTATTATAAATTAGAATTTATTCAATTATAATTTTCATTAATTAGTATAGATCTAAGTATATATCTAAGTGACTATAGAATGGACTTATTCATCTTTCTAC-------ATACATGAAAGA??-TGTAGGA-TAATCGCCTTTATTATTTTCTTCGTCTTTTGCTCCTGTCTTCTAATCATTTAATAAAGAAAAAGCTTCTTACAAATTATCGAAAGATTCGTGT…
	AstydamialatifoliaTfLaMatanza396 GCCTACTAAAGGCACCAAAACAGAAGGAAAGTCGAAAGTTGTCATATAAAGGATACCTCAATTTACTATTTGTACCTG--------------TTATTTTTTTTTATAAAGATATTTTATAATAATTCTAATTCTTAATTAGAATTATTATAAATTAGAATTTATTCAATTATAATTTTCATTAATTAGTATAGATCTAAGTATATATCTAAGTGACTATAGAATGGACTTATTCATCTTTCTAC-------ATACATGAAAGATA-TGTAGGA-TAATCGCCTTTATTATTTTCTTCGTCTTTTGCTCCTGTCTTCTAATCATTTAATAAAGAAAAAGCTTCTTACAAATTATCGAAAGATTCGTG…
	AstydamialatifoliaTfLaMatanza398 GCCTACTAAAGGCACCAAAACAGAAGGAAAGTCGAAAGTTGTCATATAAAGGATACCTCAATTTACTATTTGTACCTG--------------TTATTTTTTTTTATAAAGATATTTTATAATAATTCTAATTCTTAATTAGAATTATTATAAATTAGAATTTATTCAATTATAATTTTCATTAATTAGTATAGATCTAAGTATATATCTAAGTGACTATAGAATGGACTTATTCATCTTTCTAC-------ATACATGAAAGATA-TGTAGGA-TAATCGCCTTTATTATTTTCTTCGTCTTTTGCTCCTGTCTTCTAATCATTTAATAAAGAAAAAGCTTCTTACAAATTATCGAAAGATTCGTG…
	AstydamialatifoliaTfLaMatanza403 GCCTACTAAAGGCACCAAAACAGAAGGAAAGTCGAAAGTTGTCATATAAAGGATACCTCAATTTACTATTTGTACCTG--------------TTATTTTTTTTTATAAAGATATTTTATAATAATTCTAATTCTTAATTAGAATTATTATAAATTAGAATTTATTCAATTATAATTTTCATTAATTAGTATAGATCTAAGTATATATCTAAGTGACTATAGAATGGACTTATTCATCTTTCTAC-------ATACATGAAAGATA-TGTAGGA-TAATCGCCTTTATTATTTTCTTCGTCTTTTGCTCCTGTCTTCTAATCATTTAATAAAGAAAAAGCTTCTTACAAATTATCGAAAGATTCGTG…
	AstydamialatifoliaTfLaMatanza406 ?CCTACTAAAGGCACCAAAACAGAAGGAAAGTCGAAAGTTGTCATATAAAGGATACCTCAATTTACTATTTGTACCTG--------------TTATTTTTTTTTATAAAGATATTTTATAATAATTCTAATTCTTAATTAGAATTATTATAAATTAGAATTTATTCAATTATAATTTTCATTAATTAGTATAGATCTAAGTATATATCTAAGTGACTATAGAATGGACTTATTCATCTTTCTAC-------ATACATGAAAGATA-TGTAGGA-TAATCGCCTTTATTATTTTCTTCGTCTTTTGCTCCTGTCTTCTAATCATTTAATAAAGAAAAAGCTTCTTACAAATTATCGAAAGATTCGTG…
	AstydamialatifoliaTfLaMatanza409 GCCTACTAAAGGCACCAAAACAGAAGGAAAGTCGAAAGTTGTCATATAAAGGATACCTCAATTTACTATTTGTACCTG--------------TTATTTTTTTTTATAAAGATATTTTATAATAATTCTAATTCTTAATTAGAATTATTATAAATTAGAATTTATTCAATTATAATTTTCATTAATTAGTATAGATCTAAGTATATATCTAAGTGACTATAGAATGGACTTATTCATCTTTCTAC-------ATACATGAAAGATA-TGTAGGA-TAATCGCCTTTATTATTTTCTTCGTCTTTTGCTCCTGTCTTCTAATCATTTAATAAAGAAAAAGCTTCTTACAAATTATCGAAAGATTCGTG…
	AstydamialatifoliaTfMontanaRoja1 GCCTACTAAAGGCACCAAAACAGAAGGAAAGTCGAAAGTTGTCATATAAAGGATACCTCAATTTACTATTTGTACCTG--------------TTATTTTTTTTTATAAAGATATTTTATAATAATTCTAATTCTTAATTAGAATTATTATAAATTAGAATTTATTCAATTATAATTTTCATTAATTAGTATAGATCTAAGTATATATCTAAGTGACTATAGAATGGACTTATTCATCTTTCTAC-------ATACATGAAAGATA-TGTAGGA-TAATCGCCTTTATTATTTTCTTCGTCTTTTGCTCCTGTCTTCTAATCATTTAATAAAGAAAAAGCTTCTTACAAATTATCGAAAGATTCGTG…
	AstydamialatifoliaTfMontanaRoja2 GCCTACTAAAGGCACCAAAACAGAAGGAAAG?CGAAAGTTGTCATATAAAGGATACCTCAATTTACTATTTGTACCTG--------------TTATTTTTTTTTATAAAGATATTTTATAATAATTCTAATTCTTAATTAGAATTATTATAAATTAGAATTTATTCAATTATAATTTTCATTAATTAGTATAGATCTAAGTATATATCTAAGTGACTATAGAATGGACTTATTCATCTTTCTAC-------ATACATGAAAGATA-TGTAGGA-TAATCGCCTTTATTATTTTCTTCGTCTTTTGCTCCTGTCTTCTAATCATTTAATAAAGAAAAAGCTTCTTACAAATTATCGAAAGATTCGTG…
	Molopospermumpeloponnesiacum783092 GCCTTCTAA-GGC?CCAAA-CAGAGGGAAAGTCTAAAGTTGTCATATAAAGGATACCTCAATTTACTATTTGTACCTGTTATTATTATTTATTTATTATTATTTATAAAGATATCTTATAATAATTAGAATTAAGAATTCTAATTATTATTAATTATAATTTATTAAATTCGAATTTTAATTAAGTAGTATAGATCTAAGTATATATCTAAGTGAGTATAGAATGGACTTATTCGTCTTTCTACATGAAAGATATGTAAAAGATA-TGCAGGA-TAATCGCCTTTATTATTTTCTTCGTCTTTTGCTCCTGTCTTCTAATCATTTAAAAAATAAAAAGCTTCTTACAAATTATCGAAAGATTCG…
	Molopospermumpeloponnesiacum918164 GCCTACTAAAGGCACCAAAACAGAGGGAAAGTCTAAAGTTGTCATATAAAGGATACCTCAATTTACTATTTGTACCTGTTATTATTATTTATTTATTATTATTTATAAAGATATCTTATAATAATTAGAATTAAGAATTCTAATTATTATTAATTATAATTTATTAAATTCGAATTTTAATTAAGTAGTATAGATCTAAGTATATATCTAAGTGAGTATAGAATGGACTTATTCGTCTTTCTACATGAAAGATATGTAAAAGATA-TGCAGGA-TAATCGCCTTTATTATTTTCTTCGTCTTTTGCTCCTGTCTTCTAATCATTTAAAAAATAAAAAGCTTCTTACAAATTATCGAAAGATTCG…
;
END;
begin mrbayes;
	set autoclose=yes nowarn=yes;
	lset nst=6 rates=invgamma;
	unlink statefreq=(all) revmat=(all) shape=(all) pinvar=(all);
	prset applyto=(all) ratepr=variable;
	mcmcp ngen= 10000000 relburnin=yes burninfrac=0.25 printfreq=1000 samplefreq=1000 nchains=4 savebrlens=yes;
	mcmc;
	sumt;
end;
