# Supplementary material for: Phylogenetic and phylogeographic evidence for the colonization success of the diplochorous Astydamia latifolia across the Canary Islands
Source: Ecol Evol. 2024 Jul 4;14(7):e11624. doi: 10.1002/ece3.11624 (PMC11222747; doi:10.1002/ece3.11624)
Supplement: Supplementary file 5 — Appendix S3 [file ECE3-14-e11624-s002.R]

# Load PAICE from Github (requires 'remotes')
install.packages("remotes")
remotes::install_github("PAICEcode/PAICE")

# Indicate the working directory
# The final folder indicate the ancestral haplotype for the network
setwd("/home/rjb/ajcoello/colonizations/astydamia/")

# Read the haplotype distribution
data <- read.csv("data.csv")

# Read the haplotype network
# One file per ancestral haplotype
#network <- read.csv("blue.csv")
#network <- read.csv("white.csv")
#network <- read.csv("red.csv")
network <- read.csv("green.csv")

# Calculate the mininimum number of inter-island colonization events
col <- colonization(
	data    = data,
	network = network
)
summary(col)

# Calculate the asymptotic estimators
rarecol(
	data               = data,
	network            = network,
	replicates_field   = length(data[[1]]) * 5,
	replicates_genetic = (length(unique(network[[3]])) + 1) * 5,
	monitor            = TRUE,
	mode               = c(1, 2),
	file               = "rare_green" # Change the name according
									  # to the ancestral
)
rare <- read.rarecol(gen   = "rare_green_gen.csv",
                     field = "rare_green_field.csv")
maxcol <- maxCol(
	data   = rare,
    level  = 0.95,
    del    = 0.05,
    method = 1
)
print(maxcol)
summary(maxcol)

# Save plots for asymptotic estimators
pdf("green.pdf") # Change the name according to the ancestral
par(mfrow = c(2, 2))
plot(rare)    
par(
	fig = c(0, 1, 0, 0.5),
    new = TRUE
)    
plot(maxcol)    
dev.off()    
